# Supplementary material for: Symmetry Breaking and Hydrogen Bonding in Phthalimide Compounds Enable Efficient Room‐Temperature Circularly Polarized Phosphorescence in Solution
Source: Angew Chem Int Ed Engl. 2025 Oct 9;64(48):e202515218. doi: 10.1002/anie.202515218 (PMC12643333; doi:10.1002/anie.202515218)
Supplement: Supplementary file 2 — Supporting Information [file ANIE-64-e202515218-s002.zip]

Archive with 1 entries (1 files):
- MR1p24_sqz_150K_03avril23_D8VMo_archive.cif
