# Supplementary material for: Symmetry Breaking and Hydrogen Bonding in Phthalimide Compounds Enable Efficient Room‐Temperature Circularly Polarized Phosphorescence in Solution
Source: Angew Chem Int Ed Engl. 2025 Oct 9;64(48):e202515218. doi: 10.1002/anie.202515218 (PMC12643333; doi:10.1002/anie.202515218)
Supplement: Supplementary file 2 — Supporting Information [file ANIE-64-e202515218-s002.zip › MR1p24_sqz_150K_03avril23_D8VMo_archive.cif]

################################################################################
#                                                                              #
#------------------------------------------------------------------------------#
#                                                                              #
#           CIF file created and formatted by CRYSCALC (ver. 23.03)            #
#                                                                              #
#------------------------------------------------------------------------------#
#                                                                              #
# Date of archive creation: 03-04-2023 at 14:26:52                             #
#                                                                              #
# Input CIF files:                                                             #
#  1. sqz.cif                                                                  #
#  2. import.cif                                                               #
#                                                                              #
#------------------------------------------------------------------------------#
#                                                                              #
# Date of experiment: 03 avril 2023                                            #
# Experimenter      : Thierry Roisnel                                          #
#                                                                              #
# Instrument        : D8 VENTURE Bruker AXS                                    #
# Laboratory        : CDIFX/ISCR (UMR6226 Rennes)                              #
# CDIFX ID          : D23-0258                                                 #
# Sample ID         : MR1p24                                                   #
# Proposer          : L. Favereau [OMC/ISCR]                                   #
#                                                                              #
#------------------------------------------------------------------------------#
#                                                                              #
# Please use the following crystallographer details for CIF file deposition    #
# at CCDC or FIZ Karlsruhe :                                                   #
#                                                                              #
# Crystallographer name : Thierry ROISNEL                                      #
# Publishing name :       Thierry ROISNEL                                      #
# Email adress :          thierry.roisnel@univ-rennes1.fr                      #
# Affiliation :           CDIFX ISCR CNRS Univ Rennes                          #
# Country :               France                                               #
# ORCID ID :              0000-0002-6088-4472                                  #
#                                                                              #
# Please use the following address for further publication:                    #
#                                                                              #
# Thierry Roisnel                                                              #
# Univ Rennes, CNRS, ISCR (Institut des Sciences Chimiques de Rennes) UMR 6226 #
# F-35000 Rennes, France                                                       #
#                                                                              #
################################################################################


data_MR1p24

#------------------------------------------------------------------------------#
# Date of experiment: 03 avril 2023                                            #
#------------------------------------------------------------------------------#


#------------------------------------------------------------------------------#
#                             CHEMICAL INFORMATION                             #
#------------------------------------------------------------------------------#

_chemical_name_systematic
;
 ?
;
_chemical_formula_moiety              'C22 H10 Br8 N2 O4'
_chemical_formula_sum                 'C22 H10 Br8 N2 O4'
_chemical_formula_weight               1005.60
_chemical_compound_source             'synthesis as described'
_chemical_absolute_configuration      'ad'

#------------------------------------------------------------------------------#
#                    SPACE GROUP AND UNIT CELL INFORMATION                     #
#------------------------------------------------------------------------------#

_space_group_crystal_system              monoclinic
_space_group_name_H-M_alt                'P 21'
_space_group_name_Hall                   'P 2yb'
_space_group_IT_number                     4
loop_
  _space_group_symop_operation_xyz
 'x, y, z'
 '-x, y+1/2, -z'

_cell_length_a                         9.1760(6)
_cell_length_b                         27.932(2)
_cell_length_c                         13.4901(9)
_cell_angle_alpha                      90
_cell_angle_beta                       109.702(2)
_cell_angle_gamma                      90
_cell_volume                           3255.2(4)
_cell_formula_units_Z                  4
_cell_measurement_temperature          150(2)
_cell_measurement_reflns_used          9984
_cell_measurement_theta_min            2.7125
_cell_measurement_theta_max            27.2679
_cell_measurement_wavelength           0.710730


#------------------------------------------------------------------------------#
#                              ORIENTATION MATRIX                              #
#------------------------------------------------------------------------------#

_diffrn_orient_matrix_UB_11  -0.0467917
_diffrn_orient_matrix_UB_21   0.0094177
_diffrn_orient_matrix_UB_31   0.1054578
_diffrn_orient_matrix_UB_12  -0.0257398
_diffrn_orient_matrix_UB_22   0.0210314
_diffrn_orient_matrix_UB_32  -0.0132989
_diffrn_orient_matrix_UB_13  -0.0526434
_diffrn_orient_matrix_UB_23  -0.0575257
_diffrn_orient_matrix_UB_33   0.0109169


#------------------------------------------------------------------------------#
#                             CRYSTAL INFORMATION                              #
#------------------------------------------------------------------------------#

_exptl_crystal_description             prism
_exptl_crystal_colour                  colourless
_exptl_crystal_size_max                0.370
_exptl_crystal_size_mid                0.260
_exptl_crystal_size_min                0.210
_exptl_crystal_density_meas            ?
_exptl_crystal_density_diffrn          2.052
_exptl_crystal_density_method          ?
_exptl_crystal_F_000                   1872
_exptl_special_details
;
 ?
;

#------------------------------------------------------------------------------#
#                            ABSORPTION CORRECTION                             #
#------------------------------------------------------------------------------#

_exptl_absorpt_coefficient_mu                         9.883
_exptl_absorpt_correction_type                       multi-scan
_exptl_absorpt_process_details
;
  [Sheldrick, G.M. (2014). SADABS Bruker AXS Inc., Madison, Wisconsin, USA]
;
_exptl_absorpt_correction_T_min                         0.064
_exptl_absorpt_correction_T_max                         0.126

#------------------------------------------------------------------------------#
#                               DATA COLLECTION                                #
#------------------------------------------------------------------------------#

# Total exposition time  [*] :           25 min.                               #
#                                                                              #
#  [*] fast scan not included                                                  #
#                                                                              #
#    Scan  Time(s) Width DX(mm) Frames Range 2Theta  Omega    Phi    Chi  T(K) #
#..............................................................................#
#                                                                              #
#  1 Fast     1.0  1.00    34.0   180  180.0    0.0    0.0    0.0   54.7 150.0 #
#  2 Fast@    1.0  1.00    34.0   180  180.0    0.0    0.0  180.0   54.7 150.0 #
#  3 Omega    8.0  1.00    34.0    97   97.0    0.1    2.7  144.0  -44.5 150.0 #
#  4 Omega    8.0  1.00    34.0    97   97.0    0.1    2.7    0.0  -44.5 150.0 #
#                                                                              #
#  @: attenuated beam                                                          #
#                                                                              #
#..............................................................................#

_diffrn_measurement_device_type         'D8 VENTURE Bruker AXS'
_diffrn_measurement_method              'rotation images'
_diffrn_detector                        CMOS-PHOTON70
_diffrn_detector_area_resol_mean        7.39
_diffrn_ambient_temperature             150(2)
_diffrn_radiation_wavelength            0.71073
_diffrn_radiation_type                  MoK\a
_diffrn_radiation_probe                 x-ray
_diffrn_radiation_source                'Incoatec microfocus sealed tube'
_diffrn_radiation_monochromator         'multilayer monochromator'
_diffrn_source_current                  1.00
_diffrn_source_voltage                  50.00
_diffrn_source_power                    50.0
_diffrn_reflns_av_uneti/neti            0.0740
_diffrn_reflns_av_r_equivalents         0.0468
_diffrn_reflns_number                   26139
_diffrn_reflns_limit_h_min             -11
_diffrn_reflns_limit_h_max              10
_diffrn_reflns_limit_k_min             -36
_diffrn_reflns_limit_k_max              36
_diffrn_reflns_limit_l_min             -17
_diffrn_reflns_limit_l_max              17
_diffrn_reflns_theta_min                2.358
_diffrn_reflns_theta_max                27.502
_diffrn_reflns_theta_full               25.242
_diffrn_measured_fraction_theta_full    0.994
_diffrn_measured_fraction_theta_max     0.987
_reflns_number_total                    13092
_reflns_number_gt                       11388
_reflns_threshold_expression            >2sigma(I)
_reflns_Friedel_coverage                0.738
_reflns_Friedel_fraction_max            0.759
_reflns_Friedel_fraction_full           0.779

_reflns_special_details
;
Reflections were merged by SHELXL according to the crystal class for the
calculation of statistics and refinement.

_reflns_Friedel_fraction is defined as the number of unique Friedel pairs
measured divided by the number that would be possible theoretically, ignoring
centric projections and systematic absences.

Squeeze procedure was used to remove the contribution of disordered solvent
molecule(s).
;

#------------------------------------------------------------------------------#
#                            COMPUTER PROGRAMS USED                            #
#------------------------------------------------------------------------------#

_computing_data_collection       'Bruker APEX3 (Bruker, 2015)'
_computing_cell_refinement       'APEX3 (Bruker, 2015)'
_computing_data_reduction        'SAINT (Bruker, 2014)'
_computing_structure_solution    'SHELXT 2018_2 (Sheldrick, 2018)'
_computing_structure_refinement  'SHELXL-2019_2 (Sheldrick, 2019)'
_computing_molecular_graphics
;
   'SXGRAPH (L. Farrugia, 1999), Mercury (CSD, 2020)'
;
_computing_publication_material   'CRYSCALC (T. Roisnel, local program, 2021)'

#------------------------------------------------------------------------------#
#                            REFINEMENT INFORMATION                            #
#------------------------------------------------------------------------------#

_refine_special_details
;
Refinement of F^2^ against ALL reflections.  The weighted R-factor wR and
goodness of fit S are based on F^2^, conventional R-factors R are based
on F, with F set to zero for negative F^2^. The threshold expression of
F^2^ > 2sigma(F^2^) is used only for calculating R-factors(gt) etc. and is
not relevant to the choice of reflections for refinement.  R-factors based
on F^2^ are statistically about twice as large as those based on F, and R-
factors based on ALL data will be even larger.
;
_refine_ls_structure_factor_coef        Fsqd
_refine_ls_matrix_type                  full
_refine_ls_weighting_scheme             calc
_refine_ls_weighting_details
        'w=1/[\s^2^(Fo^2^)] where P=(Fo^2^+2Fc^2^)/3'
_atom_sites_solution_primary            dual
_atom_sites_solution_secondary          ?
_atom_sites_solution_hydrogens          geom
_refine_ls_hydrogen_treatment           constr
_refine_ls_extinction_method            none
_refine_ls_extinction_coef              .
_refine_ls_number_reflns                13092
_refine_ls_number_parameters            607
_refine_ls_number_restraints            1
_refine_ls_R_factor_all                 0.0453
_refine_ls_R_factor_gt                  0.0354
_refine_ls_wR_factor_ref                0.0749
_refine_ls_wR_factor_gt                 0.0719
_refine_ls_goodness_of_fit_ref          1.001
_refine_ls_restrained_S_all             1.001
_refine_ls_shift/su_max                 0.011
_refine_ls_shift/su_mean                0.000
_refine_diff_density_max                1.416
_refine_diff_density_min               -1.161
_refine_diff_density_rms                0.122
_refine_ls_abs_structure_details
;
Flack x determined using 4159 quotients [(I+)-(I-)]/[(I+)+(I-)]
(Parsons, Flack and Wagner, Acta Cryst. B69 (2013) 249-259).
;
_refine_ls_abs_structure_Flack          0.020(9)

#------------------------------------------------------------------------------#
#               ATOMIC TYPES, COORDINATES AND THERMAL PARAMETERS               #
#------------------------------------------------------------------------------#

loop_
    _atom_type_symbol
    _atom_type_description
    _atom_type_scat_dispersion_real
    _atom_type_scat_dispersion_imag
    _atom_type_scat_source
C   C    0.0033  0.0016  'International Tables Vol C Tables 4.2.6.8 and 6.1.1.4'
H   H    0.0000  0.0000  'International Tables Vol C Tables 4.2.6.8 and 6.1.1.4'
Br  Br  -0.2901  2.4595  'International Tables Vol C Tables 4.2.6.8 and 6.1.1.4'
N   N    0.0061  0.0033  'International Tables Vol C Tables 4.2.6.8 and 6.1.1.4'
O   O    0.0106  0.0060  'International Tables Vol C Tables 4.2.6.8 and 6.1.1.4'

loop_
    _atom_site_label
    _atom_site_type_symbol
    _atom_site_fract_x
    _atom_site_fract_y
    _atom_site_fract_z
    _atom_site_U_iso_or_equiv
    _atom_site_adp_type
    _atom_site_occupancy
    _atom_site_site_symmetry_order
    _atom_site_calc_flag
    _atom_site_refinement_flags_posn
    _atom_site_refinement_flags_adp
    _atom_site_refinement_flags_occupancy
    _atom_site_disorder_assembly
    _atom_site_disorder_group
N1   N    0.5513(7)    0.3705(2)    0.2769(4)    0.0117(13)  Uani 1 1 d    . . . . .
C2   C    0.4821(8)    0.3312(3)    0.3020(6)    0.0149(16)  Uani 1 1 d    . . . . .
O3   O    0.3495(7)    0.3292(2)    0.2993(5)    0.0322(15)  Uani 1 1 d    . . . . .
C4   C    0.6011(4)    0.29333(16)  0.3343(4)    0.0166(7)   Uani 1 1 d    G . . . .
C5   C    0.5960(4)    0.24607(17)  0.3652(4)    0.0166(7)   Uani 1 1 d    G . . . .
C6   C    0.7271(5)    0.21744(13)  0.3885(4)    0.0166(7)   Uani 1 1 d    G . . . .
C7   C    0.8634(4)    0.23608(16)  0.3809(4)    0.0166(7)   Uani 1 1 d    G . . . .
C8   C    0.8686(4)    0.28335(16)  0.3500(4)    0.0166(7)   Uani 1 1 d    G . . . .
C9   C    0.7374(5)    0.31197(13)  0.3267(4)    0.0166(7)   Uani 1 1 d    G . . . .
C10  C    0.7082(9)    0.3630(3)    0.2908(6)    0.0145(16)  Uani 1 1 d    . . . . .
O11  O    0.7964(7)    0.3914(2)    0.2780(5)    0.0292(14)  Uani 1 1 d    . . . . .
C12  C    0.4616(9)    0.4132(2)    0.2288(5)    0.0128(15)  Uani 1 1 d    . . . . .
H12  H    0.349977     0.406087     0.215987     0.015       Uiso 1 1 calc R U . . .
C13  C    0.4783(9)    0.4254(3)    0.1227(6)    0.0208(17)  Uani 1 1 d    . . . . .
H13A H    0.588294     0.432089     0.132734     0.025       Uiso 1 1 calc R U . . .
H13B H    0.445336     0.397639     0.074727     0.025       Uiso 1 1 calc R U . . .
C14  C    0.3806(10)   0.4688(3)    0.0731(6)    0.0240(19)  Uani 1 1 d    . . . . .
H14A H    0.395918     0.476530     0.005664     0.029       Uiso 1 1 calc R U . . .
H14B H    0.269794     0.461223     0.057818     0.029       Uiso 1 1 calc R U . . .
C15  C    0.4239(9)    0.5119(3)    0.1455(6)    0.0187(17)  Uani 1 1 d    . . . . .
H15A H    0.355226     0.539130     0.113046     0.022       Uiso 1 1 calc R U . . .
H15B H    0.531782     0.521505     0.155514     0.022       Uiso 1 1 calc R U . . .
C16  C    0.4086(9)    0.5002(3)    0.2522(5)    0.0140(16)  Uani 1 1 d    . . . . .
H16A H    0.442644     0.528102     0.299639     0.017       Uiso 1 1 calc R U . . .
H16B H    0.298658     0.493845     0.242814     0.017       Uiso 1 1 calc R U . . .
C17  C    0.5057(8)    0.4567(3)    0.3022(5)    0.0122(15)  Uani 1 1 d    . . . . .
H17  H    0.616712     0.464477     0.314236     0.015       Uiso 1 1 calc R U . . .
N18  N    0.4893(7)    0.4466(2)    0.4051(4)    0.0135(13)  Uani 1 1 d    . . . . .
C19  C    0.3482(9)    0.4379(3)    0.4215(5)    0.0158(16)  Uani 1 1 d    . . . . .
O20  O    0.2252(6)    0.4331(2)    0.3540(4)    0.0176(12)  Uani 1 1 d    . . . . .
C21  C    0.3864(8)    0.4356(3)    0.5385(5)    0.0115(15)  Uani 1 1 d    . . . . .
C22  C    0.2937(8)    0.4275(3)    0.5970(5)    0.0154(16)  Uani 1 1 d    . . . . .
C23  C    0.3632(10)   0.4237(3)    0.7068(5)    0.0188(17)  Uani 1 1 d    . . . . .
C24  C    0.5208(9)    0.4313(3)    0.7538(5)    0.0184(17)  Uani 1 1 d    . . . . .
C25  C    0.6144(8)    0.4412(3)    0.6921(5)    0.0146(16)  Uani 1 1 d    . . . . .
C26  C    0.5460(9)    0.4427(3)    0.5849(5)    0.0129(15)  Uani 1 1 d    . . . . .
C27  C    0.6137(8)    0.4501(3)    0.5005(5)    0.0133(15)  Uani 1 1 d    . . . . .
O28  O    0.7454(6)    0.4580(2)    0.5061(4)    0.0177(12)  Uani 1 1 d    . . . . .
Br1  Br   0.40878(10)  0.22184(3)   0.37595(8)   0.0306(2)   Uani 1 1 d    . . . . .
Br2  Br   0.71889(9)   0.15427(3)   0.43050(6)   0.02203(18) Uani 1 1 d    . . . . .
Br3  Br   1.03651(10)  0.19609(3)   0.40598(9)   0.0378(3)   Uani 1 1 d    . . . . .
Br4  Br   1.05619(9)   0.30961(3)   0.34220(8)   0.0309(2)   Uani 1 1 d    . . . . .
Br5  Br   0.07733(9)   0.42545(3)   0.53396(6)   0.02302(18) Uani 1 1 d    . . . . .
Br6  Br   0.24131(11)  0.41105(4)   0.79135(6)   0.0304(2)   Uani 1 1 d    . . . . .
Br7  Br   0.61388(11)  0.42990(5)   0.90088(6)   0.0409(3)   Uani 1 1 d    . . . . .
Br8  Br   0.82966(9)   0.45215(3)   0.75465(6)   0.02177(18) Uani 1 1 d    . . . . .
N51  N    0.9462(7)    0.5610(2)    0.3871(4)    0.0113(13)  Uani 1 1 d    . . . . .
C52  C    1.0821(8)    0.5542(3)    0.4731(5)    0.0117(15)  Uani 1 1 d    . . . . .
O53  O    1.2108(6)    0.5476(2)    0.4698(4)    0.0169(12)  Uani 1 1 d    . . . . .
C54  C    1.0353(8)    0.5592(3)    0.5699(5)    0.0135(15)  Uani 1 1 d    . . . . .
C55  C    1.1201(9)    0.5573(3)    0.6771(6)    0.0135(15)  Uani 1 1 d    . . . . .
C56  C    1.0414(9)    0.5656(3)    0.7463(5)    0.0156(16)  Uani 1 1 d    . . . . .
C57  C    0.8801(9)    0.5733(3)    0.7122(5)    0.0152(16)  Uani 1 1 d    . . . . .
C58  C    0.7945(8)    0.5722(3)    0.6036(5)    0.0130(15)  Uani 1 1 d    . . . . .
C59  C    0.8760(8)    0.5665(3)    0.5359(5)    0.0123(15)  Uani 1 1 d    . . . . .
C60  C    0.8194(9)    0.5660(3)    0.4181(5)    0.0138(15)  Uani 1 1 d    . . . . .
O61  O    0.6867(6)    0.5706(2)    0.3576(4)    0.0224(13)  Uani 1 1 d    . . . . .
C62  C    0.9251(8)    0.5548(3)    0.2754(5)    0.0141(16)  Uani 1 1 d    . . . . .
H62  H    0.827346     0.571926     0.234919     0.017       Uiso 1 1 calc R U . . .
C63  C    0.8998(9)    0.5020(3)    0.2459(5)    0.0158(16)  Uani 1 1 d    . . . . .
H63A H    0.817906     0.488870     0.270605     0.019       Uiso 1 1 calc R U . . .
H63B H    0.996441     0.483951     0.280733     0.019       Uiso 1 1 calc R U . . .
C64  C    0.8524(9)    0.4960(3)    0.1263(5)    0.0177(17)  Uani 1 1 d    . . . . .
H64A H    0.844311     0.461470     0.108734     0.021       Uiso 1 1 calc R U . . .
H64B H    0.749255     0.510628     0.092321     0.021       Uiso 1 1 calc R U . . .
C65  C    0.9688(9)    0.5193(3)    0.0834(5)    0.0188(17)  Uani 1 1 d    . . . . .
H65A H    0.929037     0.517814     0.005551     0.023       Uiso 1 1 calc R U . . .
H65B H    1.067400     0.501276     0.108457     0.023       Uiso 1 1 calc R U . . .
C66  C    0.9994(9)    0.5720(3)    0.1185(5)    0.0179(17)  Uani 1 1 d    . . . . .
H66A H    0.903930     0.590995     0.086933     0.021       Uiso 1 1 calc R U . . .
H66B H    1.081017     0.585353     0.093803     0.021       Uiso 1 1 calc R U . . .
C67  C    1.0512(9)    0.5751(3)    0.2395(5)    0.0154(15)  Uani 1 1 d    . . . . .
H67  H    1.143721     0.553883     0.268386     0.018       Uiso 1 1 calc R U . . .
N68  N    1.1009(7)    0.6243(2)    0.2742(5)    0.0138(13)  Uani 1 1 d    . . . . .
C69  C    1.2502(8)    0.6382(3)    0.2815(6)    0.0138(16)  Uani 1 1 d    . . . . .
O70  O    1.3446(7)    0.6122(2)    0.2659(5)    0.0296(14)  Uani 1 1 d    . . . . .
C71  C    1.2653(9)    0.6897(3)    0.3117(5)    0.0158(16)  Uani 1 1 d    . . . . .
C72  C    1.3901(8)    0.7201(3)    0.3335(6)    0.0182(17)  Uani 1 1 d    . . . . .
C73  C    1.3684(9)    0.7671(3)    0.3617(6)    0.0196(17)  Uani 1 1 d    . . . . .
C74  C    1.2263(10)   0.7825(3)    0.3659(6)    0.0209(18)  Uani 1 1 d    . . . . .
C75  C    1.0987(9)    0.7507(3)    0.3418(6)    0.0172(16)  Uani 1 1 d    . . . . .
C76  C    1.1219(8)    0.7047(3)    0.3160(5)    0.0142(15)  Uani 1 1 d    . . . . .
C77  C    1.0139(9)    0.6621(3)    0.2876(6)    0.0164(16)  Uani 1 1 d    . . . . .
O78  O    0.8795(6)    0.6607(2)    0.2831(5)    0.0245(13)  Uani 1 1 d    . . . . .
Br11 Br   1.33351(9)   0.54652(3)   0.72225(5)   0.01883(17) Uani 1 1 d    . . . . .
Br12 Br   1.15127(11)  0.56271(4)   0.89175(6)   0.0329(2)   Uani 1 1 d    . . . . .
Br13 Br   0.77735(11)  0.58543(4)   0.80905(6)   0.0292(2)   Uani 1 1 d    . . . . .
Br14 Br   0.57832(9)   0.57542(3)   0.55410(6)   0.02374(19) Uani 1 1 d    . . . . .
Br15 Br   1.58028(9)   0.69820(3)   0.32960(8)   0.0304(2)   Uani 1 1 d    . . . . .
Br16 Br   1.53487(10)  0.81076(3)   0.39269(8)   0.0344(2)   Uani 1 1 d    . . . . .
Br17 Br   1.19862(10)  0.84563(3)   0.40337(7)   0.02506(19) Uani 1 1 d    . . . . .
Br18 Br   0.90757(10)  0.77125(3)   0.34702(9)   0.0368(2)   Uani 1 1 d    . . . . .

loop_
    _atom_site_aniso_label
    _atom_site_aniso_U_11
    _atom_site_aniso_U_22
    _atom_site_aniso_U_33
    _atom_site_aniso_U_23
    _atom_site_aniso_U_13
    _atom_site_aniso_U_12
N1   0.005(3)     0.009(3)     0.020(3)     0.004(2)     0.004(2)     0.003(2)
C2   0.007(4)     0.015(4)     0.023(4)     0.000(3)     0.005(3)    -0.002(3)
O3   0.016(3)     0.026(3)     0.062(4)     0.013(3)     0.022(3)     0.005(3)
C4   0.0145(15)   0.0122(16)   0.0240(15)   0.0038(12)   0.0076(13)   0.0027(12)
C5   0.0145(15)   0.0122(16)   0.0240(15)   0.0038(12)   0.0076(13)   0.0027(12)
C6   0.0145(15)   0.0122(16)   0.0240(15)   0.0038(12)   0.0076(13)   0.0027(12)
C7   0.0145(15)   0.0122(16)   0.0240(15)   0.0038(12)   0.0076(13)   0.0027(12)
C8   0.0145(15)   0.0122(16)   0.0240(15)   0.0038(12)   0.0076(13)   0.0027(12)
C9   0.0145(15)   0.0122(16)   0.0240(15)   0.0038(12)   0.0076(13)   0.0027(12)
C10  0.011(4)     0.007(3)     0.026(4)     0.003(3)     0.006(3)     0.000(3)
O11  0.016(3)     0.018(3)     0.058(4)     0.011(3)     0.018(3)     0.001(2)
C12  0.015(4)     0.008(3)     0.014(3)     0.003(3)     0.003(3)     0.004(3)
C13  0.022(4)     0.020(4)     0.022(4)    -0.002(3)     0.009(3)     0.007(4)
C14  0.026(5)     0.026(5)     0.019(4)     0.003(3)     0.006(4)     0.007(4)
C15  0.020(4)     0.016(4)     0.022(4)     0.009(3)     0.009(3)     0.001(3)
C16  0.015(4)     0.012(4)     0.013(3)    -0.001(3)     0.002(3)     0.003(3)
C17  0.013(3)     0.015(4)     0.011(3)     0.005(3)     0.007(3)     0.004(3)
N18  0.005(3)     0.017(3)     0.017(3)    -0.006(2)     0.002(2)    -0.002(2)
C19  0.020(4)     0.012(4)     0.014(3)     0.003(3)     0.005(3)     0.007(3)
O20  0.009(2)     0.026(3)     0.015(2)    -0.001(2)     0.000(2)    -0.004(2)
C21  0.010(3)     0.009(4)     0.017(3)     0.001(3)     0.007(3)     0.002(3)
C22  0.012(4)     0.012(4)     0.021(3)     0.002(3)     0.004(3)     0.005(3)
C23  0.026(4)     0.018(4)     0.016(3)     0.003(3)     0.011(3)    -0.002(3)
C24  0.013(4)     0.027(4)     0.010(3)    -0.005(3)    -0.003(3)     0.005(3)
C25  0.012(4)     0.014(4)     0.015(3)     0.000(3)     0.001(3)     0.000(3)
C26  0.013(4)     0.011(4)     0.016(3)     0.002(3)     0.006(3)     0.001(3)
C27  0.013(4)     0.012(4)     0.014(3)     0.003(3)     0.003(3)     0.002(3)
O28  0.007(2)     0.024(3)     0.022(3)     0.006(2)     0.004(2)     0.001(2)
Br1  0.0172(4)    0.0189(4)    0.0608(6)    0.0116(4)    0.0196(4)   -0.0008(3)
Br2  0.0223(4)    0.0109(4)    0.0357(4)    0.0040(3)    0.0134(4)    0.0012(3)
Br3  0.0196(4)    0.0183(5)    0.0805(7)    0.0149(5)    0.0236(5)    0.0098(4)
Br4  0.0123(4)    0.0193(4)    0.0640(6)    0.0112(4)    0.0167(4)    0.0019(3)
Br5  0.0120(4)    0.0326(5)    0.0251(4)    0.0024(3)    0.0072(3)   -0.0037(3)
Br6  0.0277(5)    0.0467(6)    0.0225(4)    0.0010(4)    0.0160(4)   -0.0016(4)
Br7  0.0295(5)    0.0806(8)    0.0107(3)   -0.0021(4)    0.0041(3)    0.0064(5)
Br8  0.0149(4)    0.0257(4)    0.0182(3)   -0.0012(3)   -0.0030(3)   -0.0022(3)
N51  0.009(3)     0.014(3)     0.009(3)     0.000(2)     0.000(2)    -0.003(2)
C52  0.015(4)     0.012(4)     0.010(3)    -0.001(3)     0.006(3)    -0.002(3)
O53  0.009(3)     0.028(3)     0.012(2)    -0.001(2)     0.001(2)     0.000(2)
C54  0.013(4)     0.010(4)     0.017(3)    -0.003(3)     0.005(3)    -0.002(3)
C55  0.014(4)     0.008(4)     0.022(4)     0.001(3)     0.010(3)    -0.003(3)
C56  0.024(4)     0.018(4)     0.006(3)     0.000(3)     0.007(3)     0.000(3)
C57  0.022(4)     0.013(4)     0.016(3)     0.003(3)     0.015(3)     0.000(3)
C58  0.010(3)     0.014(4)     0.015(3)     0.000(3)     0.004(3)     0.000(3)
C59  0.010(3)     0.010(4)     0.017(3)     0.002(3)     0.006(3)    -0.004(3)
C60  0.015(4)     0.007(3)     0.019(3)     0.000(3)     0.005(3)    -0.004(3)
O61  0.010(3)     0.040(4)     0.016(2)    -0.002(2)     0.002(2)     0.001(3)
C62  0.010(3)     0.020(4)     0.008(3)    -0.003(3)    -0.003(3)    -0.002(3)
C63  0.019(4)     0.014(4)     0.014(3)    -0.005(3)     0.004(3)    -0.002(3)
C64  0.021(4)     0.024(4)     0.007(3)    -0.004(3)     0.005(3)     0.000(3)
C65  0.020(4)     0.027(4)     0.012(3)     0.000(3)     0.009(3)    -0.004(3)
C66  0.021(4)     0.018(4)     0.014(3)     0.001(3)     0.004(3)     0.000(3)
C67  0.018(4)     0.012(4)     0.016(3)    -0.002(3)     0.004(3)     0.001(3)
N68  0.010(3)     0.011(3)     0.019(3)     0.002(2)     0.004(3)    -0.001(2)
C69  0.010(4)     0.011(4)     0.021(4)     0.001(3)     0.005(3)    -0.003(3)
O70  0.023(3)     0.012(3)     0.059(4)    -0.012(3)     0.020(3)    -0.002(2)
C71  0.019(4)     0.015(4)     0.018(4)     0.003(3)     0.013(3)    -0.004(3)
C72  0.004(3)     0.019(4)     0.031(4)     0.001(3)     0.005(3)     0.000(3)
C73  0.011(4)     0.013(4)     0.037(4)    -0.001(3)     0.012(3)    -0.002(3)
C74  0.025(4)     0.010(4)     0.029(4)     0.003(3)     0.012(4)     0.000(3)
C75  0.012(4)     0.012(4)     0.028(4)     0.002(3)     0.008(3)     0.001(3)
C76  0.013(3)     0.013(4)     0.020(4)     0.001(3)     0.010(3)    -0.002(3)
C77  0.019(4)     0.008(4)     0.024(4)     0.000(3)     0.009(3)    -0.001(3)
O78  0.013(3)     0.017(3)     0.046(4)    -0.008(3)     0.012(3)    -0.001(2)
Br11 0.0141(4)    0.0234(4)    0.0155(3)    0.0019(3)    0.0004(3)    0.0021(3)
Br12 0.0280(5)    0.0597(7)    0.0092(3)    0.0019(4)    0.0040(3)   -0.0012(4)
Br13 0.0313(5)    0.0426(5)    0.0190(4)   -0.0006(4)    0.0157(4)    0.0082(4)
Br14 0.0145(4)    0.0349(5)    0.0251(4)    0.0018(3)    0.0110(3)    0.0072(4)
Br15 0.0122(4)    0.0184(4)    0.0640(6)   -0.0071(4)    0.0171(4)   -0.0028(3)
Br16 0.0193(4)    0.0143(4)    0.0705(6)   -0.0073(4)    0.0164(5)   -0.0082(4)
Br17 0.0262(4)    0.0100(4)    0.0430(5)   -0.0045(3)    0.0169(4)   -0.0025(3)
Br18 0.0196(4)    0.0173(5)    0.0825(7)   -0.0094(4)    0.0289(5)   -0.0011(3)


#------------------------------------------------------------------------------#
#                              MOLECULAR GEOMETRY                              #
#------------------------------------------------------------------------------#

_geom_special_details
;
 All esds (except the esd in the dihedral angle between two l.s. planes)
 are estimated using the full covariance matrix.  The cell esds are taken
 into account individually in the estimation of esds in distances, angles
 and torsion angles; correlations between esds in cell parameters are only
 used when they are defined by crystal symmetry.  An approximate (isotropic)
 treatment of cell esds is used for estimating esds involving l.s. planes.
;
loop_
    _geom_bond_atom_site_label_1
    _geom_bond_atom_site_label_2
    _geom_bond_distance
    _geom_bond_site_symmetry_2
    _geom_bond_publ_flag
N1   C2   1.366(10)   .           ?
N1   C10  1.403(9)    .           ?
N1   C12  1.472(9)    .           ?
C2   O3   1.206(10)   .           ?
C2   C4   1.477(8)    .           ?
C4   C5   1.3900      .           ?
C4   C9   1.3900      .           ?
C5   C6   1.3900      .           ?
C5   Br1  1.897(3)    .           ?
C6   C7   1.3900      .           ?
C6   Br2  1.863(3)    .           ?
C7   C8   1.3900      .           ?
C7   Br3  1.877(3)    .           ?
C8   C9   1.3900      .           ?
C8   Br4  1.907(3)    .           ?
C9   C10  1.499(8)    .           ?
C10  O11  1.187(9)    .           ?
C12  C13  1.529(10)   .           ?
C12  C17  1.531(10)   .           ?
C12  H12  1.0000      .           ?
C13  C14  1.522(11)   .           ?
C13  H13A 0.9900      .           ?
C13  H13B 0.9900      .           ?
C14  C15  1.517(11)   .           ?
C14  H14A 0.9900      .           ?
C14  H14B 0.9900      .           ?
C15  C16  1.527(10)   .           ?
C15  H15A 0.9900      .           ?
C15  H15B 0.9900      .           ?
C16  C17  1.523(10)   .           ?
C16  H16A 0.9900      .           ?
C16  H16B 0.9900      .           ?
C17  N18  1.473(9)    .           ?
C17  H17  1.0000      .           ?
N18  C27  1.406(8)    .           ?
N18  C19  1.407(10)   .           ?
C19  O20  1.195(8)    .           ?
C19  C21  1.498(9)    .           ?
C21  C22  1.360(11)   .           ?
C21  C26  1.399(10)   .           ?
C22  C23  1.405(10)   .           ?
C22  Br5  1.879(7)    .           ?
C23  C24  1.386(11)   .           ?
C23  Br6  1.881(8)    .           ?
C24  C25  1.410(11)   .           ?
C24  Br7  1.878(6)    .           ?
C25  C26  1.370(9)    .           ?
C25  Br8  1.893(7)    .           ?
C26  C27  1.484(11)   .           ?
C27  O28  1.205(9)    .           ?
N51  C60  1.370(10)   .           ?
N51  C52  1.401(9)    .           ?
N51  C62  1.462(8)    .           ?
C52  O53  1.210(9)    .           ?
C52  C54  1.513(10)   .           ?
C54  C59  1.391(10)   .           ?
C54  C55  1.393(10)   .           ?
C55  C56  1.379(11)   .           ?
C55  Br11 1.869(7)    .           ?
C56  C57  1.411(11)   .           ?
C56  Br12 1.881(6)    .           ?
C57  C58  1.411(9)    .           ?
C57  Br13 1.882(7)    .           ?
C58  C59  1.370(11)   .           ?
C58  Br14 1.870(7)    .           ?
C59  C60  1.496(9)    .           ?
C60  O61  1.223(9)    .           ?
C62  C67  1.507(11)   .           ?
C62  C63  1.526(10)   .           ?
C62  H62  1.0000      .           ?
C63  C64  1.531(9)    .           ?
C63  H63A 0.9900      .           ?
C63  H63B 0.9900      .           ?
C64  C65  1.523(11)   .           ?
C64  H64A 0.9900      .           ?
C64  H64B 0.9900      .           ?
C65  C66  1.541(11)   .           ?
C65  H65A 0.9900      .           ?
C65  H65B 0.9900      .           ?
C66  C67  1.542(9)    .           ?
C66  H66A 0.9900      .           ?
C66  H66B 0.9900      .           ?
C67  N68  1.474(9)    .           ?
C67  H67  1.0000      .           ?
N68  C77  1.373(10)   .           ?
N68  C69  1.395(9)    .           ?
C69  O70  1.203(10)   .           ?
C69  C71  1.489(10)   .           ?
C71  C72  1.376(10)   .           ?
C71  C76  1.400(11)   .           ?
C72  C73  1.399(11)   .           ?
C72  Br15 1.866(7)    .           ?
C73  C74  1.392(11)   .           ?
C73  Br16 1.888(8)    .           ?
C74  C75  1.417(11)   .           ?
C74  Br17 1.876(8)    .           ?
C75  C76  1.366(10)   .           ?
C75  Br18 1.870(8)    .           ?
C76  C77  1.512(10)   .           ?
C77  O78  1.215(10)   .           ?

loop_
    _geom_angle_atom_site_label_1
    _geom_angle_atom_site_label_2
    _geom_angle_atom_site_label_3
    _geom_angle
    _geom_angle_site_symmetry_1
    _geom_angle_site_symmetry_3
    _geom_angle_publ_flag
C2   N1   C10  112.9(6)     .       .       ?
C2   N1   C12  121.5(6)     .       .       ?
C10  N1   C12  125.2(6)     .       .       ?
O3   C2   N1   125.3(7)     .       .       ?
O3   C2   C4   127.9(7)     .       .       ?
N1   C2   C4   106.8(6)     .       .       ?
C5   C4   C9   120.0        .       .       ?
C5   C4   C2   132.3(4)     .       .       ?
C9   C4   C2   107.7(4)     .       .       ?
C6   C5   C4   120.0        .       .       ?
C6   C5   Br1  121.0(3)     .       .       ?
C4   C5   Br1  119.0(3)     .       .       ?
C5   C6   C7   120.0        .       .       ?
C5   C6   Br2  119.5(3)     .       .       ?
C7   C6   Br2  120.5(3)     .       .       ?
C6   C7   C8   120.0        .       .       ?
C6   C7   Br3  119.4(3)     .       .       ?
C8   C7   Br3  120.5(3)     .       .       ?
C9   C8   C7   120.0        .       .       ?
C9   C8   Br4  119.7(3)     .       .       ?
C7   C8   Br4  120.3(3)     .       .       ?
C8   C9   C4   120.0        .       .       ?
C8   C9   C10  131.8(4)     .       .       ?
C4   C9   C10  108.2(4)     .       .       ?
O11  C10  N1   126.8(7)     .       .       ?
O11  C10  C9   128.8(7)     .       .       ?
N1   C10  C9   104.4(6)     .       .       ?
N1   C12  C13  112.1(6)     .       .       ?
N1   C12  C17  111.9(5)     .       .       ?
C13  C12  C17  109.9(6)     .       .       ?
N1   C12  H12  107.6        .       .       ?
C13  C12  H12  107.6        .       .       ?
C17  C12  H12  107.6        .       .       ?
C14  C13  C12  111.0(7)     .       .       ?
C14  C13  H13A 109.4        .       .       ?
C12  C13  H13A 109.4        .       .       ?
C14  C13  H13B 109.4        .       .       ?
C12  C13  H13B 109.4        .       .       ?
H13A C13  H13B 108.0        .       .       ?
C15  C14  C13  111.2(6)     .       .       ?
C15  C14  H14A 109.4        .       .       ?
C13  C14  H14A 109.4        .       .       ?
C15  C14  H14B 109.4        .       .       ?
C13  C14  H14B 109.4        .       .       ?
H14A C14  H14B 108.0        .       .       ?
C14  C15  C16  110.4(7)     .       .       ?
C14  C15  H15A 109.6        .       .       ?
C16  C15  H15A 109.6        .       .       ?
C14  C15  H15B 109.6        .       .       ?
C16  C15  H15B 109.6        .       .       ?
H15A C15  H15B 108.1        .       .       ?
C17  C16  C15  111.3(6)     .       .       ?
C17  C16  H16A 109.4        .       .       ?
C15  C16  H16A 109.4        .       .       ?
C17  C16  H16B 109.4        .       .       ?
C15  C16  H16B 109.4        .       .       ?
H16A C16  H16B 108.0        .       .       ?
N18  C17  C16  109.9(6)     .       .       ?
N18  C17  C12  111.6(6)     .       .       ?
C16  C17  C12  111.0(5)     .       .       ?
N18  C17  H17  108.1        .       .       ?
C16  C17  H17  108.1        .       .       ?
C12  C17  H17  108.1        .       .       ?
C27  N18  C19  112.0(6)     .       .       ?
C27  N18  C17  122.7(6)     .       .       ?
C19  N18  C17  125.0(6)     .       .       ?
O20  C19  N18  125.6(7)     .       .       ?
O20  C19  C21  128.6(8)     .       .       ?
N18  C19  C21  105.8(6)     .       .       ?
C22  C21  C26  121.9(6)     .       .       ?
C22  C21  C19  130.4(7)     .       .       ?
C26  C21  C19  107.7(7)     .       .       ?
C21  C22  C23  118.3(7)     .       .       ?
C21  C22  Br5  121.0(5)     .       .       ?
C23  C22  Br5  120.6(6)     .       .       ?
C24  C23  C22  120.2(7)     .       .       ?
C24  C23  Br6  119.6(5)     .       .       ?
C22  C23  Br6  120.2(6)     .       .       ?
C23  C24  C25  120.7(6)     .       .       ?
C23  C24  Br7  120.8(6)     .       .       ?
C25  C24  Br7  118.5(5)     .       .       ?
C26  C25  C24  118.4(7)     .       .       ?
C26  C25  Br8  120.2(6)     .       .       ?
C24  C25  Br8  121.4(5)     .       .       ?
C25  C26  C21  120.4(7)     .       .       ?
C25  C26  C27  130.8(7)     .       .       ?
C21  C26  C27  108.8(6)     .       .       ?
O28  C27  N18  123.9(7)     .       .       ?
O28  C27  C26  130.4(6)     .       .       ?
N18  C27  C26  105.7(6)     .       .       ?
C60  N51  C52  111.8(6)     .       .       ?
C60  N51  C62  119.7(6)     .       .       ?
C52  N51  C62  127.5(6)     .       .       ?
O53  C52  N51  126.7(6)     .       .       ?
O53  C52  C54  127.6(6)     .       .       ?
N51  C52  C54  105.7(6)     .       .       ?
C59  C54  C55  120.3(7)     .       .       ?
C59  C54  C52  107.5(6)     .       .       ?
C55  C54  C52  132.1(7)     .       .       ?
C56  C55  C54  117.3(7)     .       .       ?
C56  C55  Br11 122.5(5)     .       .       ?
C54  C55  Br11 120.1(6)     .       .       ?
C55  C56  C57  122.5(6)     .       .       ?
C55  C56  Br12 118.7(6)     .       .       ?
C57  C56  Br12 118.8(5)     .       .       ?
C58  C57  C56  119.4(6)     .       .       ?
C58  C57  Br13 119.4(6)     .       .       ?
C56  C57  Br13 121.2(5)     .       .       ?
C59  C58  C57  117.2(7)     .       .       ?
C59  C58  Br14 121.3(5)     .       .       ?
C57  C58  Br14 121.5(6)     .       .       ?
C58  C59  C54  123.1(6)     .       .       ?
C58  C59  C60  129.5(7)     .       .       ?
C54  C59  C60  107.4(6)     .       .       ?
O61  C60  N51  124.3(7)     .       .       ?
O61  C60  C59  128.2(7)     .       .       ?
N51  C60  C59  107.4(6)     .       .       ?
N51  C62  C67  115.9(6)     .       .       ?
N51  C62  C63  109.9(6)     .       .       ?
C67  C62  C63  110.1(6)     .       .       ?
N51  C62  H62  106.8        .       .       ?
C67  C62  H62  106.8        .       .       ?
C63  C62  H62  106.8        .       .       ?
C62  C63  C64  110.2(6)     .       .       ?
C62  C63  H63A 109.6        .       .       ?
C64  C63  H63A 109.6        .       .       ?
C62  C63  H63B 109.6        .       .       ?
C64  C63  H63B 109.6        .       .       ?
H63A C63  H63B 108.1        .       .       ?
C65  C64  C63  111.5(6)     .       .       ?
C65  C64  H64A 109.3        .       .       ?
C63  C64  H64A 109.3        .       .       ?
C65  C64  H64B 109.3        .       .       ?
C63  C64  H64B 109.3        .       .       ?
H64A C64  H64B 108.0        .       .       ?
C64  C65  C66  111.7(7)     .       .       ?
C64  C65  H65A 109.3        .       .       ?
C66  C65  H65A 109.3        .       .       ?
C64  C65  H65B 109.3        .       .       ?
C66  C65  H65B 109.3        .       .       ?
H65A C65  H65B 107.9        .       .       ?
C65  C66  C67  109.8(6)     .       .       ?
C65  C66  H66A 109.7        .       .       ?
C67  C66  H66A 109.7        .       .       ?
C65  C66  H66B 109.7        .       .       ?
C67  C66  H66B 109.7        .       .       ?
H66A C66  H66B 108.2        .       .       ?
N68  C67  C62  115.9(6)     .       .       ?
N68  C67  C66  109.9(6)     .       .       ?
C62  C67  C66  108.9(6)     .       .       ?
N68  C67  H67  107.3        .       .       ?
C62  C67  H67  107.3        .       .       ?
C66  C67  H67  107.3        .       .       ?
C77  N68  C69  112.1(6)     .       .       ?
C77  N68  C67  128.9(6)     .       .       ?
C69  N68  C67  118.3(6)     .       .       ?
O70  C69  N68  124.5(7)     .       .       ?
O70  C69  C71  128.8(7)     .       .       ?
N68  C69  C71  106.7(6)     .       .       ?
C72  C71  C76  122.3(7)     .       .       ?
C72  C71  C69  130.4(7)     .       .       ?
C76  C71  C69  107.3(6)     .       .       ?
C71  C72  C73  116.9(7)     .       .       ?
C71  C72  Br15 120.7(6)     .       .       ?
C73  C72  Br15 122.4(6)     .       .       ?
C74  C73  C72  121.4(7)     .       .       ?
C74  C73  Br16 119.4(6)     .       .       ?
C72  C73  Br16 119.2(6)     .       .       ?
C73  C74  C75  120.7(7)     .       .       ?
C73  C74  Br17 121.0(6)     .       .       ?
C75  C74  Br17 118.4(6)     .       .       ?
C76  C75  C74  117.4(7)     .       .       ?
C76  C75  Br18 121.8(6)     .       .       ?
C74  C75  Br18 120.7(6)     .       .       ?
C75  C76  C71  121.3(7)     .       .       ?
C75  C76  C77  131.2(7)     .       .       ?
C71  C76  C77  107.5(6)     .       .       ?
O78  C77  N68  126.5(7)     .       .       ?
O78  C77  C76  127.3(7)     .       .       ?
N68  C77  C76  106.1(6)     .       .       ?

loop_
    _geom_torsion_atom_site_label_1
    _geom_torsion_atom_site_label_2
    _geom_torsion_atom_site_label_3
    _geom_torsion_atom_site_label_4
    _geom_torsion
    _geom_torsion_site_symmetry_1
    _geom_torsion_site_symmetry_2
    _geom_torsion_site_symmetry_3
    _geom_torsion_site_symmetry_4
    _geom_torsion_publ_flag
C10  N1   C2   O3    178.0(8)     .       .       .       .       ?
C12  N1   C2   O3     -8.7(12)    .       .       .       .       ?
C10  N1   C2   C4     -1.0(8)     .       .       .       .       ?
C12  N1   C2   C4    172.4(6)     .       .       .       .       ?
O3   C2   C4   C5      3.0(11)    .       .       .       .       ?
N1   C2   C4   C5   -178.1(4)     .       .       .       .       ?
O3   C2   C4   C9   -178.9(7)     .       .       .       .       ?
N1   C2   C4   C9      0.0(6)     .       .       .       .       ?
C9   C4   C5   C6      0.0        .       .       .       .       ?
C2   C4   C5   C6    177.9(6)     .       .       .       .       ?
C9   C4   C5   Br1   179.5(4)     .       .       .       .       ?
C2   C4   C5   Br1    -2.7(6)     .       .       .       .       ?
C4   C5   C6   C7      0.0        .       .       .       .       ?
Br1  C5   C6   C7   -179.5(4)     .       .       .       .       ?
C4   C5   C6   Br2   179.6(4)     .       .       .       .       ?
Br1  C5   C6   Br2     0.2(3)     .       .       .       .       ?
C5   C6   C7   C8      0.0        .       .       .       .       ?
Br2  C6   C7   C8   -179.6(4)     .       .       .       .       ?
C5   C6   C7   Br3  -176.9(4)     .       .       .       .       ?
Br2  C6   C7   Br3     3.4(3)     .       .       .       .       ?
C6   C7   C8   C9      0.0        .       .       .       .       ?
Br3  C7   C8   C9    176.9(4)     .       .       .       .       ?
C6   C7   C8   Br4   178.7(4)     .       .       .       .       ?
Br3  C7   C8   Br4    -4.4(4)     .       .       .       .       ?
C7   C8   C9   C4      0.0        .       .       .       .       ?
Br4  C8   C9   C4   -178.7(4)     .       .       .       .       ?
C7   C8   C9   C10  -179.1(6)     .       .       .       .       ?
Br4  C8   C9   C10     2.2(6)     .       .       .       .       ?
C5   C4   C9   C8      0.0        .       .       .       .       ?
C2   C4   C9   C8   -178.3(5)     .       .       .       .       ?
C5   C4   C9   C10   179.3(5)     .       .       .       .       ?
C2   C4   C9   C10     1.0(5)     .       .       .       .       ?
C2   N1   C10  O11  -177.5(8)     .       .       .       .       ?
C12  N1   C10  O11     9.5(12)    .       .       .       .       ?
C2   N1   C10  C9      1.5(8)     .       .       .       .       ?
C12  N1   C10  C9   -171.5(6)     .       .       .       .       ?
C8   C9   C10  O11    -3.4(12)    .       .       .       .       ?
C4   C9   C10  O11   177.5(7)     .       .       .       .       ?
C8   C9   C10  N1    177.7(4)     .       .       .       .       ?
C4   C9   C10  N1     -1.5(6)     .       .       .       .       ?
C2   N1   C12  C13  -121.8(8)     .       .       .       .       ?
C10  N1   C12  C13    50.7(9)     .       .       .       .       ?
C2   N1   C12  C17   114.2(7)     .       .       .       .       ?
C10  N1   C12  C17   -73.3(9)     .       .       .       .       ?
N1   C12  C13  C14   178.2(6)     .       .       .       .       ?
C17  C12  C13  C14   -56.7(8)     .       .       .       .       ?
C12  C13  C14  C15    57.3(9)     .       .       .       .       ?
C13  C14  C15  C16   -56.4(9)     .       .       .       .       ?
C14  C15  C16  C17    56.0(8)     .       .       .       .       ?
C15  C16  C17  N18   179.6(6)     .       .       .       .       ?
C15  C16  C17  C12   -56.5(8)     .       .       .       .       ?
N1   C12  C17  N18   -55.5(8)     .       .       .       .       ?
C13  C12  C17  N18   179.3(6)     .       .       .       .       ?
N1   C12  C17  C16  -178.5(6)     .       .       .       .       ?
C13  C12  C17  C16    56.3(8)     .       .       .       .       ?
C16  C17  N18  C27  -115.4(7)     .       .       .       .       ?
C12  C17  N18  C27   121.0(7)     .       .       .       .       ?
C16  C17  N18  C19    57.1(9)     .       .       .       .       ?
C12  C17  N18  C19   -66.6(9)     .       .       .       .       ?
C27  N18  C19  O20  -179.3(7)     .       .       .       .       ?
C17  N18  C19  O20     7.5(12)    .       .       .       .       ?
C27  N18  C19  C21     0.0(8)     .       .       .       .       ?
C17  N18  C19  C21  -173.2(7)     .       .       .       .       ?
O20  C19  C21  C22     0.2(14)    .       .       .       .       ?
N18  C19  C21  C22  -179.1(8)     .       .       .       .       ?
O20  C19  C21  C26   179.0(8)     .       .       .       .       ?
N18  C19  C21  C26    -0.3(8)     .       .       .       .       ?
C26  C21  C22  C23    -3.5(12)    .       .       .       .       ?
C19  C21  C22  C23   175.2(8)     .       .       .       .       ?
C26  C21  C22  Br5   172.6(6)     .       .       .       .       ?
C19  C21  C22  Br5    -8.7(12)    .       .       .       .       ?
C21  C22  C23  C24     4.3(12)    .       .       .       .       ?
Br5  C22  C23  C24  -171.8(6)     .       .       .       .       ?
C21  C22  C23  Br6  -178.5(6)     .       .       .       .       ?
Br5  C22  C23  Br6     5.4(10)    .       .       .       .       ?
C22  C23  C24  C25    -2.4(12)    .       .       .       .       ?
Br6  C23  C24  C25  -179.6(6)     .       .       .       .       ?
C22  C23  C24  Br7   176.5(6)     .       .       .       .       ?
Br6  C23  C24  Br7    -0.7(10)    .       .       .       .       ?
C23  C24  C25  C26    -0.4(12)    .       .       .       .       ?
Br7  C24  C25  C26  -179.3(6)     .       .       .       .       ?
C23  C24  C25  Br8   179.6(6)     .       .       .       .       ?
Br7  C24  C25  Br8     0.6(9)     .       .       .       .       ?
C24  C25  C26  C21     1.3(11)    .       .       .       .       ?
Br8  C25  C26  C21  -178.7(6)     .       .       .       .       ?
C24  C25  C26  C27  -177.1(8)     .       .       .       .       ?
Br8  C25  C26  C27     2.9(12)    .       .       .       .       ?
C22  C21  C26  C25     0.7(12)    .       .       .       .       ?
C19  C21  C26  C25  -178.3(7)     .       .       .       .       ?
C22  C21  C26  C27   179.4(7)     .       .       .       .       ?
C19  C21  C26  C27     0.4(8)     .       .       .       .       ?
C19  N18  C27  O28  -179.0(7)     .       .       .       .       ?
C17  N18  C27  O28    -5.7(12)    .       .       .       .       ?
C19  N18  C27  C26     0.3(8)     .       .       .       .       ?
C17  N18  C27  C26   173.6(6)     .       .       .       .       ?
C25  C26  C27  O28    -2.7(15)    .       .       .       .       ?
C21  C26  C27  O28   178.8(8)     .       .       .       .       ?
C25  C26  C27  N18   178.1(8)     .       .       .       .       ?
C21  C26  C27  N18    -0.4(8)     .       .       .       .       ?
C60  N51  C52  O53   178.0(8)     .       .       .       .       ?
C62  N51  C52  O53     9.6(12)    .       .       .       .       ?
C60  N51  C52  C54    -4.6(8)     .       .       .       .       ?
C62  N51  C52  C54  -172.9(7)     .       .       .       .       ?
O53  C52  C54  C59   179.9(8)     .       .       .       .       ?
N51  C52  C54  C59     2.5(8)     .       .       .       .       ?
O53  C52  C54  C55    -0.7(14)    .       .       .       .       ?
N51  C52  C54  C55  -178.2(8)     .       .       .       .       ?
C59  C54  C55  C56    -3.7(11)    .       .       .       .       ?
C52  C54  C55  C56   177.0(8)     .       .       .       .       ?
C59  C54  C55  Br11  179.0(6)     .       .       .       .       ?
C52  C54  C55  Br11   -0.3(11)    .       .       .       .       ?
C54  C55  C56  C57     3.4(11)    .       .       .       .       ?
Br11 C55  C56  C57  -179.4(6)     .       .       .       .       ?
C54  C55  C56  Br12  179.4(6)     .       .       .       .       ?
Br11 C55  C56  Br12   -3.4(9)     .       .       .       .       ?
C55  C56  C57  C58     0.4(12)    .       .       .       .       ?
Br12 C56  C57  C58  -175.6(6)     .       .       .       .       ?
C55  C56  C57  Br13 -179.1(6)     .       .       .       .       ?
Br12 C56  C57  Br13    4.9(9)     .       .       .       .       ?
C56  C57  C58  C59    -3.8(11)    .       .       .       .       ?
Br13 C57  C58  C59   175.7(6)     .       .       .       .       ?
C56  C57  C58  Br14  173.2(6)     .       .       .       .       ?
Br13 C57  C58  Br14   -7.3(9)     .       .       .       .       ?
C57  C58  C59  C54     3.6(12)    .       .       .       .       ?
Br14 C58  C59  C54  -173.5(6)     .       .       .       .       ?
C57  C58  C59  C60  -177.2(7)     .       .       .       .       ?
Br14 C58  C59  C60     5.8(12)    .       .       .       .       ?
C55  C54  C59  C58     0.2(12)    .       .       .       .       ?
C52  C54  C59  C58   179.7(7)     .       .       .       .       ?
C55  C54  C59  C60  -179.2(7)     .       .       .       .       ?
C52  C54  C59  C60     0.3(8)     .       .       .       .       ?
C52  N51  C60  O61  -177.1(7)     .       .       .       .       ?
C62  N51  C60  O61    -7.8(11)    .       .       .       .       ?
C52  N51  C60  C59     4.8(8)     .       .       .       .       ?
C62  N51  C60  C59   174.2(6)     .       .       .       .       ?
C58  C59  C60  O61    -0.3(14)    .       .       .       .       ?
C54  C59  C60  O61   179.0(8)     .       .       .       .       ?
C58  C59  C60  N51   177.6(8)     .       .       .       .       ?
C54  C59  C60  N51    -3.0(8)     .       .       .       .       ?
C60  N51  C62  C67   148.6(7)     .       .       .       .       ?
C52  N51  C62  C67   -43.8(10)    .       .       .       .       ?
C60  N51  C62  C63   -85.8(8)     .       .       .       .       ?
C52  N51  C62  C63    81.7(9)     .       .       .       .       ?
N51  C62  C63  C64   171.1(6)     .       .       .       .       ?
C67  C62  C63  C64   -60.1(8)     .       .       .       .       ?
C62  C63  C64  C65    54.7(9)     .       .       .       .       ?
C63  C64  C65  C66   -52.9(9)     .       .       .       .       ?
C64  C65  C66  C67    55.2(8)     .       .       .       .       ?
N51  C62  C67  N68   -47.4(9)     .       .       .       .       ?
C63  C62  C67  N68  -172.9(6)     .       .       .       .       ?
N51  C62  C67  C66  -171.9(6)     .       .       .       .       ?
C63  C62  C67  C66    62.7(7)     .       .       .       .       ?
C65  C66  C67  N68   172.3(6)     .       .       .       .       ?
C65  C66  C67  C62   -59.8(8)     .       .       .       .       ?
C62  C67  N68  C77   -35.2(10)    .       .       .       .       ?
C66  C67  N68  C77    88.7(9)     .       .       .       .       ?
C62  C67  N68  C69   154.8(6)     .       .       .       .       ?
C66  C67  N68  C69   -81.2(8)     .       .       .       .       ?
C77  N68  C69  O70  -175.0(7)     .       .       .       .       ?
C67  N68  C69  O70    -3.4(11)    .       .       .       .       ?
C77  N68  C69  C71     5.2(8)     .       .       .       .       ?
C67  N68  C69  C71   176.7(6)     .       .       .       .       ?
O70  C69  C71  C72    -2.9(14)    .       .       .       .       ?
N68  C69  C71  C72   176.9(8)     .       .       .       .       ?
O70  C69  C71  C76   177.4(8)     .       .       .       .       ?
N68  C69  C71  C76    -2.8(8)     .       .       .       .       ?
C76  C71  C72  C73     0.8(11)    .       .       .       .       ?
C69  C71  C72  C73  -178.9(7)     .       .       .       .       ?
C76  C71  C72  Br15  178.7(5)     .       .       .       .       ?
C69  C71  C72  Br15   -1.0(12)    .       .       .       .       ?
C71  C72  C73  C74    -1.0(12)    .       .       .       .       ?
Br15 C72  C73  C74  -178.9(6)     .       .       .       .       ?
C71  C72  C73  Br16  180.0(6)     .       .       .       .       ?
Br15 C72  C73  Br16    2.1(9)     .       .       .       .       ?
C72  C73  C74  C75     0.2(12)    .       .       .       .       ?
Br16 C73  C74  C75   179.2(6)     .       .       .       .       ?
C72  C73  C74  Br17 -179.8(6)     .       .       .       .       ?
Br16 C73  C74  Br17   -0.8(9)     .       .       .       .       ?
C73  C74  C75  C76     0.8(11)    .       .       .       .       ?
Br17 C74  C75  C76  -179.2(6)     .       .       .       .       ?
C73  C74  C75  Br18 -179.9(6)     .       .       .       .       ?
Br17 C74  C75  Br18    0.1(9)     .       .       .       .       ?
C74  C75  C76  C71    -1.1(11)    .       .       .       .       ?
Br18 C75  C76  C71   179.7(5)     .       .       .       .       ?
C74  C75  C76  C77   179.3(7)     .       .       .       .       ?
Br18 C75  C76  C77     0.0(12)    .       .       .       .       ?
C72  C71  C76  C75     0.3(11)    .       .       .       .       ?
C69  C71  C76  C75  -180.0(7)     .       .       .       .       ?
C72  C71  C76  C77   180.0(7)     .       .       .       .       ?
C69  C71  C76  C77    -0.2(8)     .       .       .       .       ?
C69  N68  C77  O78   178.4(7)     .       .       .       .       ?
C67  N68  C77  O78     7.9(13)    .       .       .       .       ?
C69  N68  C77  C76    -5.3(8)     .       .       .       .       ?
C67  N68  C77  C76  -175.7(6)     .       .       .       .       ?
C75  C76  C77  O78    -0.7(14)    .       .       .       .       ?
C71  C76  C77  O78   179.6(8)     .       .       .       .       ?
C75  C76  C77  N68  -177.0(8)     .       .       .       .       ?
C71  C76  C77  N68     3.3(8)     .       .       .       .       ?

#------------------------------------------------------------------------------#
#                                EMBEDDED FILES                                #
#------------------------------------------------------------------------------#
#                                                                              #

#...............................................................................
# .RES SHELXL file: sqz.res
#...............................................................................

_shelx_res_file
;
TITL MR1p24 [Space group= P2(1)]
    sqz.res
    created by SHELXL-2019/2 at 14:26:25 on 03-Apr-2023
CELL  0.71073   9.1760  27.9321  13.4901   90.000  109.702   90.000
ZERR     4.00   0.0006   0.0022   0.0009    0.000    0.002    0.000
LATT  -1
SYMM  - X, 1/2 + Y, - Z
SFAC  C    H    BR   N    O
UNIT  88   40   32   8    16
MERG   2
OMIT    -2   2   2
EADP C4 C5 C6 C7 C8 C9
FMAP   2
PLAN   20
SIZE     0.21   0.26   0.37
ACTA
BOND   $H
CONF
WPDB  -2
L.S.   5    0  172
ABIN
TEMP  -123.00
WGHT    0.000000
FVAR       0.16334
MOLE    1
N1    4    0.551316    0.370451    0.276889    11.00000    0.00543    0.00940 =
         0.02025    0.00352    0.00442    0.00298
C2    1    0.482062    0.331210    0.302028    11.00000    0.00667    0.01473 =
         0.02348   -0.00005    0.00525   -0.00225
O3    5    0.349500    0.329212    0.299270    11.00000    0.01570    0.02604 =
         0.06164    0.01340    0.02193    0.00538
AFIX  66
C4    1    0.601075    0.293334    0.334282    11.00000    0.01446    0.01216 =
         0.02399    0.00379    0.00755    0.00273
C5    1    0.595960    0.246066    0.365162    11.00000    0.01446    0.01216 =
         0.02399    0.00379    0.00755    0.00273
C6    1    0.727142    0.217438    0.388451    11.00000    0.01446    0.01216 =
         0.02399    0.00379    0.00755    0.00273
C7    1    0.863440    0.236078    0.380862    11.00000    0.01446    0.01216 =
         0.02399    0.00379    0.00755    0.00273
C8    1    0.868557    0.283346    0.349982    11.00000    0.01446    0.01216 =
         0.02399    0.00379    0.00755    0.00273
C9    1    0.737376    0.311974    0.326693    11.00000    0.01446    0.01216 =
         0.02399    0.00379    0.00755    0.00273
AFIX   0
C10   1    0.708193    0.362965    0.290765    11.00000    0.01056    0.00693 =
         0.02594    0.00339    0.00611    0.00022
O11   5    0.796370    0.391412    0.277995    11.00000    0.01570    0.01813 =
         0.05778    0.01115    0.01758    0.00145
C12   1    0.461635    0.413240    0.228832    11.00000    0.01500    0.00794 =
         0.01388    0.00273    0.00262    0.00373
AFIX  13
H12   2    0.349977    0.406087    0.215987    11.00000   -1.20000
AFIX   0
C13   1    0.478261    0.425423    0.122672    11.00000    0.02241    0.01974 =
         0.02177   -0.00160    0.00949    0.00732
AFIX  23
H13A  2    0.588294    0.432089    0.132734    11.00000   -1.20000
H13B  2    0.445336    0.397639    0.074727    11.00000   -1.20000
AFIX   0
C14   1    0.380606    0.468825    0.073110    11.00000    0.02607    0.02640 =
         0.01857    0.00290    0.00616    0.00730
AFIX  23
H14A  2    0.395918    0.476530    0.005664    11.00000   -1.20000
H14B  2    0.269794    0.461223    0.057818    11.00000   -1.20000
AFIX   0
C15   1    0.423880    0.511927    0.145529    11.00000    0.01955    0.01592 =
         0.02209    0.00870    0.00893    0.00117
AFIX  23
H15A  2    0.355226    0.539130    0.113046    11.00000   -1.20000
H15B  2    0.531782    0.521505    0.155514    11.00000   -1.20000
AFIX   0
C16   1    0.408635    0.500206    0.252153    11.00000    0.01471    0.01242 =
         0.01268   -0.00075    0.00170    0.00316
AFIX  23
H16A  2    0.442644    0.528102    0.299639    11.00000   -1.20000
H16B  2    0.298658    0.493845    0.242814    11.00000   -1.20000
AFIX   0
C17   1    0.505674    0.456693    0.302157    11.00000    0.01306    0.01501 =
         0.01079    0.00458    0.00716    0.00353
AFIX  13
H17   2    0.616712    0.464477    0.314236    11.00000   -1.20000
AFIX   0
N18   4    0.489292    0.446611    0.405089    11.00000    0.00545    0.01731 =
         0.01665   -0.00644    0.00221   -0.00202
C19   1    0.348170    0.437915    0.421515    11.00000    0.02003    0.01209 =
         0.01447    0.00302    0.00495    0.00665
O20   5    0.225221    0.433056    0.354038    11.00000    0.00900    0.02588 =
         0.01516   -0.00113    0.00043   -0.00442
C21   1    0.386414    0.435629    0.538476    11.00000    0.00975    0.00930 =
         0.01729    0.00093    0.00712    0.00181
C22   1    0.293724    0.427520    0.596999    11.00000    0.01237    0.01181 =
         0.02082    0.00219    0.00402    0.00483
C23   1    0.363188    0.423712    0.706796    11.00000    0.02558    0.01790 =
         0.01597    0.00316    0.01084   -0.00247
C24   1    0.520771    0.431338    0.753753    11.00000    0.01348    0.02653 =
         0.01000   -0.00494   -0.00268    0.00542
C25   1    0.614449    0.441187    0.692132    11.00000    0.01208    0.01377 =
         0.01500    0.00003    0.00078    0.00006
C26   1    0.545958    0.442739    0.584861    11.00000    0.01273    0.01115 =
         0.01587    0.00184    0.00613    0.00069
C27   1    0.613740    0.450081    0.500452    11.00000    0.01265    0.01176 =
         0.01396    0.00271    0.00256    0.00195
O28   5    0.745379    0.457996    0.506071    11.00000    0.00714    0.02396 =
         0.02158    0.00648    0.00433    0.00144
BR1   3    0.408781    0.221836    0.375949    11.00000    0.01715    0.01891 =
         0.06077    0.01161    0.01956   -0.00076
BR2   3    0.718890    0.154268    0.430498    11.00000    0.02230    0.01090 =
         0.03568    0.00396    0.01343    0.00118
BR3   3    1.036511    0.196094    0.405982    11.00000    0.01961    0.01832 =
         0.08053    0.01490    0.02356    0.00979
BR4   3    1.056190    0.309615    0.342202    11.00000    0.01233    0.01925 =
         0.06401    0.01115    0.01665    0.00188
BR5   3    0.077330    0.425455    0.533965    11.00000    0.01199    0.03265 =
         0.02514    0.00237    0.00720   -0.00366
BR6   3    0.241308    0.411051    0.791355    11.00000    0.02774    0.04672 =
         0.02249    0.00096    0.01596   -0.00163
BR7   3    0.613876    0.429902    0.900885    11.00000    0.02950    0.08058 =
         0.01066   -0.00208    0.00414    0.00642
BR8   3    0.829661    0.452149    0.754651    11.00000    0.01488    0.02573 =
         0.01821   -0.00124   -0.00298   -0.00222
MOLE    2
N51   4    0.946242    0.561047    0.387055    11.00000    0.00874    0.01389 =
         0.00882    0.00004   -0.00033   -0.00275
C52   1    1.082144    0.554242    0.473090    11.00000    0.01513    0.01151 =
         0.00976   -0.00138    0.00589   -0.00190
O53   5    1.210752    0.547611    0.469778    11.00000    0.00895    0.02826 =
         0.01162   -0.00063    0.00111   -0.00030
C54   1    1.035316    0.559219    0.569940    11.00000    0.01277    0.01016 =
         0.01746   -0.00316    0.00515   -0.00174
C55   1    1.120122    0.557291    0.677128    11.00000    0.01436    0.00762 =
         0.02193    0.00133    0.01049   -0.00335
C56   1    1.041400    0.565615    0.746302    11.00000    0.02390    0.01846 =
         0.00610    0.00028    0.00729    0.00028
C57   1    0.880083    0.573299    0.712204    11.00000    0.02247    0.01341 =
         0.01575    0.00302    0.01454   -0.00022
C58   1    0.794489    0.572224    0.603561    11.00000    0.00952    0.01396 =
         0.01549    0.00016    0.00410   -0.00046
C59   1    0.876021    0.566492    0.535935    11.00000    0.01015    0.01036 =
         0.01719    0.00187    0.00574   -0.00431
C60   1    0.819447    0.566020    0.418119    11.00000    0.01450    0.00739 =
         0.01890   -0.00013    0.00494   -0.00360
O61   5    0.686673    0.570559    0.357608    11.00000    0.01040    0.03950 =
         0.01570   -0.00178    0.00221    0.00123
C62   1    0.925061    0.554841    0.275434    11.00000    0.00989    0.01992 =
         0.00800   -0.00289   -0.00289   -0.00157
AFIX  13
H62   2    0.827346    0.571926    0.234919    11.00000   -1.20000
AFIX   0
C63   1    0.899832    0.502000    0.245871    11.00000    0.01871    0.01385 =
         0.01376   -0.00499    0.00403   -0.00162
AFIX  23
H63A  2    0.817906    0.488870    0.270605    11.00000   -1.20000
H63B  2    0.996441    0.483951    0.280733    11.00000   -1.20000
AFIX   0
C64   1    0.852373    0.495998    0.126330    11.00000    0.02127    0.02438 =
         0.00734   -0.00416    0.00456   -0.00018
AFIX  23
H64A  2    0.844311    0.461470    0.108734    11.00000   -1.20000
H64B  2    0.749255    0.510628    0.092321    11.00000   -1.20000
AFIX   0
C65   1    0.968833    0.519318    0.083427    11.00000    0.01988    0.02677 =
         0.01248    0.00029    0.00889   -0.00362
AFIX  23
H65A  2    0.929037    0.517814    0.005551    11.00000   -1.20000
H65B  2    1.067400    0.501276    0.108457    11.00000   -1.20000
AFIX   0
C66   1    0.999404    0.571956    0.118502    11.00000    0.02056    0.01774 =
         0.01419    0.00126    0.00422   -0.00026
AFIX  23
H66A  2    0.903930    0.590995    0.086933    11.00000   -1.20000
H66B  2    1.081017    0.585353    0.093803    11.00000   -1.20000
AFIX   0
C67   1    1.051160    0.575065    0.239547    11.00000    0.01759    0.01193 =
         0.01551   -0.00217    0.00407    0.00081
AFIX  13
H67   2    1.143721    0.553883    0.268386    11.00000   -1.20000
AFIX   0
N68   4    1.100908    0.624268    0.274214    11.00000    0.01040    0.01091 =
         0.01940    0.00191    0.00392   -0.00133
C69   1    1.250212    0.638213    0.281529    11.00000    0.01025    0.01073 =
         0.02058    0.00095    0.00535   -0.00317
O70   5    1.344632    0.612184    0.265927    11.00000    0.02279    0.01207 =
         0.05857   -0.01153    0.01994   -0.00209
C71   1    1.265311    0.689719    0.311742    11.00000    0.01890    0.01538 =
         0.01818    0.00282    0.01307   -0.00381
C72   1    1.390150    0.720115    0.333493    11.00000    0.00353    0.01912 =
         0.03107    0.00121    0.00466    0.00015
C73   1    1.368438    0.767090    0.361735    11.00000    0.01099    0.01332 =
         0.03735   -0.00052    0.01206   -0.00170
C74   1    1.226276    0.782461    0.365858    11.00000    0.02523    0.01017 =
         0.02910    0.00339    0.01155   -0.00034
C75   1    1.098731    0.750654    0.341751    11.00000    0.01183    0.01220 =
         0.02843    0.00214    0.00809    0.00114
C76   1    1.121881    0.704653    0.315968    11.00000    0.01284    0.01339 =
         0.02001    0.00119    0.01045   -0.00244
C77   1    1.013857    0.662103    0.287597    11.00000    0.01928    0.00774 =
         0.02364    0.00039    0.00915   -0.00084
O78   5    0.879459    0.660724    0.283085    11.00000    0.01288    0.01677 =
         0.04587   -0.00817    0.01246   -0.00121
BR11  3    1.333511    0.546517    0.722249    11.00000    0.01412    0.02339 =
         0.01549    0.00191    0.00040    0.00207
BR12  3    1.151272    0.562711    0.891750    11.00000    0.02797    0.05966 =
         0.00923    0.00189    0.00398   -0.00116
BR13  3    0.777348    0.585430    0.809049    11.00000    0.03133    0.04262 =
         0.01904   -0.00057    0.01575    0.00817
BR14  3    0.578320    0.575419    0.554103    11.00000    0.01451    0.03490 =
         0.02511    0.00179    0.01103    0.00722
BR15  3    1.580279    0.698195    0.329599    11.00000    0.01217    0.01836 =
         0.06403   -0.00712    0.01707   -0.00276
BR16  3    1.534873    0.810755    0.392688    11.00000    0.01929    0.01430 =
         0.07046   -0.00733    0.01642   -0.00818
BR17  3    1.198620    0.845630    0.403372    11.00000    0.02623    0.00999 =
         0.04295   -0.00448    0.01692   -0.00254
BR18  3    0.907567    0.771249    0.347023    11.00000    0.01956    0.01733 =
         0.08249   -0.00942    0.02894   -0.00114
HKLF    4


REM  MR1p24 [Space group= P2(1)]
REM wR2 = 0.0749, GooF = S = 1.001, Restrained GooF = 1.001 for all data
REM R1 = 0.0354 for 11388 Fo > 4sig(Fo) and 0.0453 for all 13092 data
REM 607 parameters refined using 1 restraints

END

WGHT      0.0000      0.0000

REM Highest difference peak  1.416,  deepest hole -1.161,  1-sigma level  0.122
Q1    1   0.8728  0.7702  0.2815  11.00000  0.05    1.42
Q2    1   0.6140  0.2798  0.3424  11.00000  0.05    0.77
Q3    1   0.0159  0.3965  0.5425  11.00000  0.05    0.73
Q4    1   1.3850  0.5799  0.7157  11.00000  0.05    0.63
Q5    1   0.4945  0.5760  0.5870  11.00000  0.05    0.60
Q6    1   1.2852  0.5799  0.7252  11.00000  0.05    0.60
Q7    1   0.1277  0.3972  0.5335  11.00000  0.05    0.60
Q8    1   0.7859  0.4243  0.7619  11.00000  0.05    0.59
Q9    1   0.1633  0.4050  0.8154  11.00000  0.05    0.58
Q10   1   1.0707  0.5530  0.9211  11.00000  0.05    0.58
Q11   1   1.1518  0.8470  0.3413  11.00000  0.05    0.58
Q12   1   1.4809  0.8409  0.3982  11.00000  0.05    0.57
Q13   1   0.8555  0.6005  0.7850  11.00000  0.05    0.57
Q14   1   1.4251  0.5493  0.6960  11.00000  0.05    0.57
Q15   1   0.6360  0.1571  0.4575  11.00000  0.05    0.56
Q16   1   0.6776  0.3921  0.8990  11.00000  0.05    0.56
Q17   1   0.3884  0.2191  0.3104  11.00000  0.05    0.55
Q18   1   0.6241  0.5403  0.5405  11.00000  0.05    0.54
Q19   1   1.0978  0.1522  0.4217  11.00000  0.05    0.54
Q20   1   0.6734  0.1895  0.4419  11.00000  0.05    0.53
;

_shelx_res_checksum              53537

# ............... End of .RES file ........................................... #
#------------------------------------------------------------------------------#

#...............................................................................
# .HKL SHELXL file: sqz.hkl
#...............................................................................

_shelx_hkl_file
;
  -1   0   0    4.63    0.71
   2   0   0   33.75    2.86
  -3   0   0   97.32    6.84
   3   0   0   91.94    6.55
  -4   0   0  244.08   15.81
   4   0   0  238.13   15.63
  -5   0   0  290.20   19.85
   5   0   0  310.64   19.63
   6   0   0  725.35   45.58
  -6   0   0  723.52   45.94
  -7   0   0   14.53    5.29
   7   0   0   14.38    4.36
  -8   0   0  133.80   12.45
   8   0   0  146.12   11.70
  -9   0   0   51.59    7.58
 -10   0   0  -14.27    5.86
  -1   1   0   23.40    1.87
  -2  -1   0    1.34    1.24
   2  -1   0    1.11    1.11
   2   1   0    3.00    1.11
  -2   1   0    3.97    1.26
  -3  -1   0 2446.65  197.44
   3  -1   0 2048.60  135.39
   3  -1   0 1866.98  174.39
  -3   1   0 2189.61  136.94
   3   1   0 1712.92  183.84
   3   1   0 2260.52  143.10
  -4  -1   0 1561.63   99.42
  -4   1   0 1645.55   99.44
   5  -1   0 1178.56   75.68
  -5  -1   0 1208.66   75.90
  -5   1   0 1233.47   75.87
   5   1   0 1247.77   75.68
  -6  -1   0  178.14   14.12
   6  -1   0  186.65   13.73
  -6   1   0  216.74   14.57
   6   1   0  223.94   14.03
  -7  -1   0    5.63    4.86
   7  -1   0    9.62    3.87
  -7   1   0    4.11    4.76
   7   1   0   -1.91    4.13
  -8  -1   0  165.12   14.11
  -8   1   0  164.49   13.90
   8   1   0  177.82   13.16
  -9  -1   0  103.51    9.91
   9   1   0  100.57    9.25
  -9   1   0   99.61    9.85
 -10  -1   0   53.05    8.78
 -10   1   0   50.25    8.71
 -10   1   0   56.75    6.98
  -1   2   0   27.41    2.02
  -2  -2   0  577.89   36.45
   2  -2   0  574.44   36.45
  -2   2   0  598.21   36.49
   2   2   0  593.82   36.42
   3  -2   0  434.96   27.94
  -3  -2   0  461.52   28.05
  -3   2   0  436.88   28.00
   3   2   0  447.17   27.93
  -4  -2   0   73.58    7.12
  -4   2   0  110.32    7.77
   4   2   0   89.65    6.66
   5  -2   0   34.70    4.11
  -5  -2   0   31.91    4.42
  -5   2   0   25.52    4.31
   5   2   0   34.45    3.89
  -6  -2   0  368.00   23.55
   6  -2   0  360.56   23.11
  -6   2   0  327.03   23.36
   6   2   0  356.21   23.02
   7  -2   0  684.19   43.97
  -7  -2   0  657.33   44.31
   7   2   0  747.38   44.00
  -7   2   0  687.21   44.32
  -8  -2   0  -12.30    5.34
  -8   2   0    7.98    5.61
   8   2   0    7.94    4.62
  -9  -2   0   52.87    7.65
   9   2   0   58.84    6.84
  -9   2   0   50.62    7.89
  -9   2   0   41.64    6.19
 -10  -2   0   22.28    7.88
 -10   2   0   23.69    7.59
 -10   2   0   22.03    6.26
   0   3   0    2.38    0.67
   1  -3   0   86.88    5.51
  -1   3   0   82.89    5.52
  -2  -3   0   10.67    1.63
  -2   3   0   10.33    1.58
   2   3   0   13.08    1.64
  -2   3   0   13.10    1.84
  -3  -3   0  880.12   54.26
   3   3   0  887.24   54.16
  -3   3   0  847.85   54.26
  -4  -3   0  247.53   16.62
   4  -3   0  236.42   16.46
   4   3   0  278.12   16.46
  -4   3   0  251.23   17.10
   5  -3   0  357.08   23.57
  -5  -3   0  367.39   23.79
   5   3   0  361.64   23.57
  -5   3   0  380.02   23.79
  -6  -3   0  210.19   15.30
  -6   3   0  227.75   15.55
   6   3   0  217.72   15.04
  -7  -3   0  199.75   15.53
   7   3   0  221.88   14.95
  -7   3   0  205.08   15.56
  -8  -3   0  166.59   14.15
  -8   3   0  158.04   12.62
  -8   3   0  171.52   14.06
   8   3   0  180.36   13.08
  -9  -3   0   66.87    8.70
   9   3   0   72.38    7.71
  -9   3   0   66.83    7.36
  -9   3   0   81.66    9.01
 -10  -3   0  311.27   22.89
 -10   3   0  306.89   22.59
  10   3   0  305.27   21.61
   0  -4   0    2.88    0.87
   0   4   0    2.33    0.88
   1  -4   0  741.19   49.66
  -1  -4   0  750.91   53.75
  -1  -4   0  699.10   91.35
   1  -4   0  646.21   72.25
  -1   4   0  775.80   50.25
   1   4   0  665.68   89.87
   1   4   0  729.55   53.67
  -1   4   0  694.21   74.66
   2  -4   0  475.52   30.08
  -2  -4   0  486.12   30.22
  -2   4   0  464.33   30.11
   2   4   0  474.56   30.15
  -2   4   0  516.69   30.31
  -3  -4   0  255.06   15.60
  -3   4   0  222.33   15.37
   3   4   0  239.29   15.44
  -3   4   0  243.39   15.61
  -4  -4   0  626.90   39.22
   4   4   0  643.46   39.37
  -4   4   0  623.83   39.19
  -4   4   0  596.35   38.96
  -5  -4   0  136.58   11.11
  -5   4   0  140.92   10.66
   5   4   0  171.22   11.03
  -5   4   0  170.70   11.52
  -6  -4   0  233.21   17.58
  -6   4   0  247.89   17.51
  -6   4   0  243.22   16.93
   6   4   0  282.78   17.16
  -7  -4   0  127.46   11.37
  -7   4   0  127.13   10.00
   7   4   0  126.96   10.37
  -7   4   0  120.30   11.10
  -8  -4   0  122.77   12.31
   8   4   0  137.45   10.75
  -8   4   0  121.90   12.12
  -8   4   0  138.22   11.09
  -9  -4   0  274.69   21.57
   9   4   0  283.67   20.64
  -9   4   0  315.44   21.71
  -9   4   0  311.61   20.70
 -10  -4   0   46.42    8.58
  10   4   0   50.14    7.38
 -10   4   0   66.31   10.28
   0  -5   0    0.48    0.98
   0   5   0    0.76    1.01
  -1  -5   0  377.52   23.34
   1  -5   0  379.03   23.31
  -1   5   0  362.59   23.29
  -2  -5   0  287.02   17.25
   2  -5   0  266.60   17.07
  -2   5   0  257.35   17.13
   2   5   0  273.21   17.22
  -3  -5   0  166.68   11.11
  -3   5   0  166.94   11.28
  -3   5   0  159.15   10.98
   3   5   0  170.54   10.99
  -4  -5   0   42.62    4.72
  -4   5   0   33.10    3.66
  -4   5   0   38.01    4.21
   4   5   0   35.39    4.16
  -5  -5   0  971.02   59.40
   5   5   0  973.00   59.13
  -5   5   0  924.62   59.43
  -5   5   0  919.70   59.14
  -6  -5   0   33.34    5.44
   6   5   0   43.29    4.82
  -6   5   0   28.21    4.92
  -6   5   0   28.92    4.39
  -7  -5   0  270.40   18.70
   7   5   0  271.08   17.87
  -7   5   0  247.99   18.15
  -7   5   0  251.44   17.73
  -8  -5   0  153.53   13.10
  -8   5   0  155.58   13.62
   8   5   0  169.04   12.66
  -8   5   0  158.54   12.38
  -9  -5   0  285.65   22.67
   9   5   0  313.55   21.76
  -9   5   0  318.43   22.27
  -9   5   0  335.62   21.80
 -10  -5   0   42.58    8.46
 -10  -5   0   64.28    8.97
  10   5   0   53.03    7.36
   0  -6   0 1798.69  181.17
   0   6   0 2194.80  191.41
   0   6   0 2048.12  133.81
   1  -6   0   94.82    6.24
   1   6   0   88.78    6.32
  -2  -6   0   57.90    4.40
   2  -6   0   54.26    4.45
   2   6   0   66.66    4.67
  -2   6   0   59.54    4.62
  -3  -6   0  210.54   13.91
  -3   6   0  225.05   14.63
   3   6   0  212.02   13.87
  -3   6   0  201.53   13.77
  -4  -6   0  560.35   34.24
   4   6   0  541.30   33.88
  -4   6   0  517.63   33.90
  -4   6   0  533.36   34.19
  -5  -6   0  482.50   29.64
  -5   6   0  433.37   29.50
   5   6   0  459.72   29.19
  -5   6   0  457.49   29.31
  -6  -6   0  287.35   20.06
   6   6   0  306.72   19.44
  -6   6   0  302.30   19.60
  -6   6   0  272.83   19.85
  -7  -6   0  271.51   18.88
   7   6   0  273.49   17.89
  -7   6   0  233.17   18.38
  -7   6   0  272.40   18.01
  -8  -6   0   67.58    8.90
  -8   6   0   91.34    9.07
  -8   6   0   81.69    8.66
   8   6   0   98.28    9.21
  -9  -6   0  117.95   11.53
   9   6   0  123.09   11.31
  -9   6   0  120.09   11.38
  -9   6   0  127.05   12.64
 -10  -6   0   10.98    7.45
 -10  -6   0   10.24    7.62
  10   6   0    9.91    6.08
 -10   6   0   16.29    7.47
   0  -7   0    2.33    1.18
   0   7   0    2.38    1.52
  -1  -7   0 1799.77  120.67
  -1  -7   0 1634.84  186.03
   1  -7   0 1705.01  116.14
   1  -7   0 1576.89  161.48
  -1   7   0 1741.49  116.40
   1   7   0 1820.89  190.41
  -1   7   0 2020.96  177.17
   1   7   0 1704.95  120.02
  -2  -7   0 1759.41  218.89
   2  -7   0 2223.79  142.11
  -2  -7   0 2203.89  150.56
   2  -7   0 1981.74  179.83
   2   7   0 2198.41  231.59
  -2   7   0 2329.89  143.34
   2   7   0 2184.22  150.02
  -3  -7   0  889.10   55.50
   3  -7   0  868.63   55.30
   3   7   0  897.89   55.41
  -3   7   0  904.12   55.42
  -4  -7   0  723.48   45.65
  -4   7   0  715.98   45.71
  -4   7   0  719.31   45.45
   4   7   0  740.39   45.47
  -5  -7   0  247.10   16.89
   5   7   0  251.82   16.37
  -5   7   0  235.73   16.81
  -6  -7   0   38.01    5.53
   6   7   0   52.19    5.38
  -6   7   0   32.86    5.52
  -6   7   0   40.99    5.01
  -7  -7   0  188.97   15.22
   7   7   0  198.29   14.41
  -7   7   0  183.80   15.23
  -7   7   0  216.24   14.60
  -8  -7   0  667.49   47.92
   8   7   0  786.24   47.50
  -8   7   0  814.16   47.57
  -8   7   0  704.32   47.92
  -9  -7   0   76.22    9.44
  -9  -7   0   94.86    9.35
   9   7   0   66.12    8.01
  -9   7   0   70.19    8.88
  -9   7   0   78.21    8.11
 -10  -7   0  120.95   11.90
 -10  -7   0  122.09   12.66
  10   7   0  102.18   10.07
 -10   7   0   98.38   11.50
   0  -8   0 9243.91  558.66
   0  -8   0 8265.91  630.95
   0   8   0 9999.00  650.66
   0   8   0 8220.51  556.59
   1  -8   0  108.85    7.39
  -1   8   0  104.78    7.40
  -2  -8   0  401.97   24.88
   2  -8   0  376.71   24.66
   2   8   0  397.88   24.74
  -2   8   0  390.15   24.74
  -3  -8   0  385.26   25.26
   3  -8   0  401.68   25.13
  -3   8   0  402.76   25.21
  -4  -8   0   18.90    3.73
  -4   8   0   34.20    3.68
   4   8   0   30.40    4.00
  -4   8   0   29.71    4.58
  -5  -8   0 1306.62   84.32
  -5   8   0 1327.72   84.43
   5   8   0 1366.04   84.06
  -5   8   0 1404.23   84.47
  -6  -8   0   33.16    5.49
  -6   8   0   27.92    4.58
   6   8   0   26.73    4.37
  -6   8   0   22.85    5.23
  -7  -8   0   52.63    7.46
   7   8   0   71.88    6.84
  -7   8   0   59.87    7.43
  -7   8   0   71.07    6.85
  -8  -8   0  152.19   13.91
  -8  -8   0  188.53   14.50
  -8   8   0  145.70   13.44
   8   8   0  162.66   13.01
  -8   8   0  164.96   12.81
  -9  -8   0  116.35   11.10
  -9  -8   0  110.63   10.94
  -9   8   0   94.91    9.59
   9   8   0  118.17   10.99
  -9   8   0  109.24   11.08
 -10  -8   0  129.96   12.62
 -10  -8   0  165.08   15.02
 -10   8   0  124.09   12.54
  10   8   0  117.62   12.43
   0  -9   0    2.78    1.91
   0   9   0   -0.63    1.98
   1  -9   0 2467.26  164.90
   1  -9   0 2466.04  230.97
  -1  -9   0 2178.09  244.86
  -1  -9   0 2560.73  169.50
   1   9   0 2336.12  167.66
   1   9   0 2352.67  254.81
  -1   9   0 2869.27  248.06
  -1   9   0 2544.64  165.10
   2  -9   0  306.28   19.41
  -2  -9   0  303.97   19.58
  -2   9   0  296.38   19.47
   2   9   0  308.58   19.48
   3  -9   0  172.61   11.76
  -3  -9   0  183.52   12.18
  -3   9   0  181.97   12.03
   3   9   0  171.52   11.96
  -4  -9   0  151.03   11.86
  -4   9   0  170.45   11.72
  -4   9   0  168.00   12.20
   4   9   0  182.07   11.71
  -5  -9   0 1316.86   81.00
  -5  -9   0 1266.94   81.05
  -5   9   0 1267.00   81.19
  -5   9   0 1301.50   80.87
   5   9   0 1332.73   80.84
  -6  -9   0   56.33    7.02
  -6  -9   0   62.87    6.69
   6   9   0   68.33    6.44
  -6   9   0   59.26    6.24
  -6   9   0   72.47    7.59
  -7  -9   0  173.35   14.91
  -7  -9   0  214.41   15.14
  -7   9   0  181.44   14.23
   7   9   0  199.44   13.89
  -7   9   0  180.82   14.69
  -8  -9   0    4.76    5.86
  -8  -9   0   18.98    6.38
  -8   9   0   20.57    5.35
  -8   9   0   19.48    6.77
   8   9   0   21.06    5.56
  -9  -9   0   67.96    8.41
  -9  -9   0   60.94    8.43
  -9   9   0   34.12    6.77
   9   9   0   52.94    6.95
  -9   9   0   45.66    8.44
 -10  -9   0   36.55    8.93
 -10  -9   0   44.44    8.74
  10   9   0   35.40    7.31
 -10   9   0   43.33    8.55
   0 -10   0  235.31   16.83
   0  10   0  272.07   16.51
  -1 -10   0  604.70   39.15
   1 -10   0  621.18   39.11
  -1  10   0  659.86   39.18
   1  10   0  611.09   39.21
  -2 -10   0 1002.92   64.27
   2 -10   0 1056.95   64.21
   2  10   0 1060.51   64.18
  -2  10   0 1006.90   64.18
   3 -10   0  129.95    8.81
  -3 -10   0  130.51    9.18
  -3  10   0  115.18    8.71
   3  10   0  114.11    8.82
   4 -10   0  233.05   15.35
  -4 -10   0  231.71   15.75
   4  10   0  225.44   15.62
  -4  10   0  236.29   16.09
  -5 -10   0  107.79    9.02
  -5  10   0   95.09    9.36
   5  10   0  108.15    8.88
  -5  10   0   98.83    8.80
  -6 -10   0  601.98   39.22
  -6 -10   0  637.17   39.32
  -6  10   0  628.53   39.54
  -6  10   0  598.43   39.03
   6  10   0  593.30   38.87
  -7 -10   0  170.62   16.11
  -7 -10   0  226.86   16.76
  -7  10   0  200.73   16.38
   7  10   0  251.75   15.51
  -7  10   0  223.08   15.80
  -8 -10   0    9.63    6.14
  -8 -10   0   -4.35    6.31
  -8  10   0    0.40    4.96
   8  10   0    3.26    5.15
  -8  10   0   -0.95    6.49
  -9 -10   0   67.05    9.49
   9  10   0   82.31    8.53
  -9  10   0   82.64    8.39
  -9  10   0   82.93   15.76
 -10 -10   0   48.68    8.75
 -10  10   0   40.49    8.77
  10  10   0   32.03    7.52
   0 -11   0    1.29    1.83
   0  11   0    2.20    2.43
   1 -11   0  168.79   11.41
  -1 -11   0  163.99   11.40
  -2 -11   0   28.59    3.81
   2 -11   0   34.08    6.09
   3 -11   0  198.51   14.59
  -3 -11   0  214.31   14.88
  -3  11   0  243.79   17.18
   3  11   0  233.31   14.68
  -4 -11   0  291.07   19.73
   4 -11   0  292.08   19.61
  -4  11   0  300.89   19.76
   4  11   0  319.62   19.78
  -5 -11   0  160.24   11.82
  -5  11   0  143.15   11.26
  -5  11   0  147.15   12.58
   5  11   0  156.24   11.53
  -6 -11   0   58.15    6.33
   6  11   0   48.75    5.58
  -6  11   0   39.40    5.45
  -6  11   0   35.02    6.51
  -7 -11   0  156.83   12.75
  -7  11   0  131.46   11.83
   7  11   0  163.51   12.13
  -7  11   0  126.70   12.70
  -8 -11   0  395.76   24.80
  -8  11   0  333.85   23.71
  -8  11   0  320.57   24.46
   8  11   0  354.29   23.90
  -9 -11   0   31.74    7.89
   9  11   0   37.96    6.87
  -9  11   0   29.19    6.30
  -9  11   0   52.35    8.73
 -10 -11   0  181.49   18.09
 -10  11   0  204.77   17.53
   0 -12   0  166.23   11.51
   0  12   0  167.47   11.62
   1  12   0   38.30    4.34
  -1  12   0   42.11    4.23
   2 -12   0  242.78   15.33
  -2 -12   0  234.20   15.48
  -2  12   0  214.33   15.25
  -3 -12   0   66.90    6.08
   3 -12   0   58.29    5.65
  -3  12   0   44.59    4.77
   3  12   0   42.88    4.80
  -4 -12   0  223.78   14.35
   4 -12   0  219.26   14.24
   4  12   0  187.84   14.42
  -4  12   0  198.92   14.29
  -5 -12   0   72.23    7.05
  -5  12   0   70.75    7.38
  -5  12   0   66.75    6.40
   5  12   0   63.58    6.34
  -6 -12   0  270.92   17.07
   6  12   0  234.79   16.56
  -6  12   0  210.14   17.18
  -6  12   0  218.73   16.30
  -7 -12   0  219.96   16.46
   7  12   0  213.99   15.40
  -7  12   0  209.00   15.66
  -7  12   0  208.51   16.63
  -8 -12   0   49.78    7.99
  -8  12   0   52.29    8.70
  -8  12   0   53.88    6.76
   8  12   0   52.54    6.71
  -9 -12   0   19.29    8.14
  -9  12   0    6.17    7.78
   9  12   0   17.50    6.31
  -9  12   0    6.00    5.91
 -10 -12   0  152.03   14.58
 -10  12   0  136.25   13.95
   0 -13   0    2.90    2.75
   0  13   0    5.52    2.83
  -1 -13   0  446.72   28.69
   1 -13   0  454.04   28.64
   1  13   0  423.78   28.76
  -1  13   0  470.75   28.74
  -2 -13   0  366.46   23.21
   2 -13   0  367.14   23.24
  -2  13   0  345.35   23.22
  -3 -13   0  166.17   12.32
   3 -13   0  166.09   12.05
  -3  13   0  173.34   11.94
   3  13   0  173.51   12.00
   4 -13   0  368.24   23.61
  -4 -13   0  360.39   23.99
  -4  13   0  375.43   23.73
   4  13   0  346.58   23.57
  -5 -13   0  150.27   10.85
  -5  13   0  117.40    9.94
   5  13   0  113.03   10.22
  -5  13   0  116.88   10.93
  -6 -13   0   65.16    7.63
   6  13   0   70.24    6.89
  -6  13   0   70.73    7.00
  -6  13   0   67.81    8.04
  -7 -13   0   71.27    8.17
  -7  13   0   50.41    8.06
  -7  13   0   61.19    6.92
   7  13   0   62.41    7.14
  -8  13   0  140.90   14.34
   8  13   0  141.82   12.41
  -8  13   0  134.82   12.14
  -9 -13   0  143.07   13.77
   9  13   0  142.92   13.02
  -9  13   0  134.04   13.03
 -10 -13   0   81.20   11.66
 -10  13   0   82.13   10.56
   0 -14   0 1526.29   96.99
   0  14   0 1596.35   97.13
  -1 -14   0  475.29   30.57
   1 -14   0  460.92   30.47
   1  14   0  488.20   30.70
  -1  14   0  487.98   30.60
   2 -14   0   12.77    3.28
  -2 -14   0    6.05    3.42
  -2  14   0    6.07    3.16
  -3 -14   0   30.66    4.82
   3 -14   0   32.41    4.30
   3  14   0   36.43    4.39
  -3  14   0   32.50    4.21
  -4 -14   0  255.31   17.16
   4 -14   0  244.78   16.59
   4  14   0  236.87   16.78
  -4  14   0  239.59   16.74
  -5 -14   0   96.90   10.04
   5 -14   0   93.54    8.94
  -5  14   0  119.77    9.48
  -5  14   0  134.46   10.49
   5  14   0  112.42    9.74
  -6 -14   0  474.35   30.45
   6  14   0  452.32   29.73
  -6  14   0  449.36   29.77
  -6  14   0  453.08   30.57
  -7 -14   0  158.91   13.39
   7  14   0  137.48   12.32
  -7  14   0  135.34   11.98
  -7  14   0  137.57   14.21
  -8 -14   0   -2.51    7.39
   8  14   0    8.48    5.64
  -8  14   0   -1.76    5.01
  -9 -14   0  193.63   16.36
   9  14   0  146.73   14.41
  -9  14   0  168.72   15.59
 -10 -14   0   58.24   10.30
 -10  14   0   61.72   10.34
   0 -15   0   13.36    3.47
   0  15   0    6.52    2.74
   1 -15   0  531.23   35.12
  -1 -15   0  563.22   35.23
  -1  15   0  575.40   35.27
   1  15   0  540.40   35.17
   2 -15   0  451.88   28.50
  -2 -15   0  427.80   28.26
  -2  15   0  441.89   28.40
   3 -15   0  116.56    9.55
  -3 -15   0  123.95    9.06
  -3  15   0  108.21    9.10
   3  15   0  110.99    9.46
   4 -15   0   72.19    7.15
  -4 -15   0   65.92    6.96
   4  15   0   82.93    7.18
  -4  15   0   49.98    6.24
   5 -15   0  134.61   10.28
  -5 -15   0  126.47   11.41
  -5  15   0  123.96   10.64
  -5  15   0  144.88   11.60
   5  15   0  115.18   10.32
  -6 -15   0   18.97    5.95
  -6  15   0   33.07    6.47
   6  15   0   19.10    4.94
  -6  15   0   19.82    4.91
  -7 -15   0  151.82   14.34
   7  15   0  170.03   13.47
  -7  15   0  153.20   14.53
  -7  15   0  164.96   13.01
  -8 -15   0   43.03    8.50
   8  15   0   46.35    7.15
  -8  15   0   56.36    9.25
  -8  15   0   41.52    6.50
  -9 -15   0   51.86    9.41
  -9  15   0   36.15    8.90
   9  15   0   57.02    8.02
 -10 -15   0  102.20   14.65
 -10  15   0  115.65   12.33
   0 -16   0  481.56   28.74
   0  16   0  407.23   28.77
   1 -16   0   70.97    6.69
  -1 -16   0   59.98    5.84
  -1  16   0   60.28    6.04
   1  16   0   52.11    5.92
  -2 -16   0 1245.80   76.70
   2 -16   0 1230.16   76.59
  -2  16   0 1202.92   76.62
  -3 -16   0  189.51   13.89
   3 -16   0  196.96   13.76
  -3  16   0  179.42   13.70
   3  16   0  186.54   13.33
   4 -16   0   85.28    8.06
  -4 -16   0   83.28    7.91
  -4  16   0   68.64    7.46
   4  16   0   70.05    7.21
   5 -16   0  119.99   10.34
  -5 -16   0  102.88   11.10
   5  16   0  122.82   10.33
  -5  16   0  146.24   11.63
  -5  16   0  132.02   10.64
  -6 -16   0   70.57    8.39
   6  16   0   69.58    7.12
  -6  16   0   69.86    8.57
  -6  16   0   65.41    7.12
  -7 -16   0  121.05   12.84
   7  16   0  113.55   10.81
  -7  16   0  116.45   10.80
  -7  16   0  127.78   12.73
  -8 -16   0   49.90    8.56
  -8  16   0   26.53    6.17
   8  16   0   29.25    6.30
  -8  16   0   38.84    8.25
  -9 -16   0   28.09    9.69
   9  16   0   31.08   11.05
  -9  16   0   34.29    9.41
 -10 -16   0  115.86   14.05
 -10  16   0  162.12   14.89
   0 -17   0    2.99    3.84
   0  17   0   -2.71    3.81
  -1 -17   0 1009.95   61.06
   1 -17   0  984.68   61.08
   1  17   0  929.79   61.23
  -1  17   0  965.48   61.18
  -2 -17   0  118.23    9.65
   2 -17   0  103.29    9.44
  -2  17   0  119.09    9.91
   3 -17   0  215.56   15.30
  -3 -17   0  184.32   14.69
  -3  17   0  230.80   15.38
   3  17   0  221.23   14.95
  -4 -17   0   17.52    5.25
   4 -17   0   19.57    4.41
  -4  17   0   16.83    4.61
   4  17   0   18.63    4.57
  -5 -17   0  286.92   19.26
   5 -17   0  259.07   18.27
  -5  17   0  274.03   18.46
   5  17   0  239.97   18.14
  -6 -17   0  105.07   10.11
   6  17   0  106.26   10.34
  -6  17   0   92.16   10.13
  -6  17   0   95.99    9.84
  -7 -17   0  581.09   35.71
  -7  17   0  509.56   37.11
   7  17   0  522.79   34.44
  -7  17   0  502.49   34.37
  -8 -17   0   23.41    7.97
  -8  17   0    7.44    5.63
   8  17   0   23.66    6.62
  -8  17   0   16.46    7.68
  -9 -17   0   17.53    8.73
  -9  17   0   14.23    8.24
   9  17   0   18.82    7.01
   0 -18   0  128.59   11.25
   0  18   0  163.23   11.67
   1 -18   0   88.93    8.06
  -1 -18   0   75.72    8.05
   1  18   0   78.10    7.43
  -1  18   0   81.51    8.14
  -2 -18   0  264.23   18.47
   2 -18   0  257.07   18.32
  -2  18   0  280.59   18.45
  -3 -18   0  498.00   32.54
   3 -18   0  528.45   32.34
   3  18   0  468.49   32.13
  -3  18   0  500.49   32.45
   4 -18   0  589.69   36.72
  -4 -18   0  573.69   37.04
  -4  18   0  564.11   36.77
   4  18   0  550.00   36.51
  -5 -18   0  427.22   28.72
   5 -18   0  441.97   28.11
   5  18   0  423.85   28.22
  -5  18   0  411.13   28.17
  -6 -18   0  316.07   26.76
  -6  18   0  270.83   19.92
  -6  18   0  302.02   21.09
   6  18   0  277.67   19.83
  -7 -18   0   69.62   10.08
  -7  18   0   78.66    8.11
  -7  18   0   80.71   10.26
   7  18   0   72.67    8.52
  -8 -18   0   28.71    8.75
  -8  18   0   25.42    6.22
   8  18   0   30.72    7.03
  -8  18   0   31.63    8.38
  -9 -18   0    2.64   10.09
   9  18   0   10.05    7.06
  -9  18   0    1.84    8.19
   0 -19   0    7.00    4.21
   0  19   0   12.49    4.40
  -1 -19   0   33.27    5.17
   1 -19   0   28.07    5.11
   1  19   0   31.71    5.52
  -1  19   0   36.74    5.35
  -2 -19   0  650.55   41.02
   2 -19   0  637.06   40.85
  -2  19   0  628.06   41.04
   3 -19   0  198.55   13.92
  -3 -19   0  189.09   14.31
   3  19   0  184.53   13.76
  -3  19   0  170.23   13.73
  -4 -19   0   61.79    7.41
   4 -19   0   58.64    6.98
  -4  19   0   65.63    7.13
   4  19   0   57.15    6.96
   5 -19   0  205.34   15.36
  -5 -19   0  208.40   16.29
   5  19   0  205.59   15.05
  -5  19   0  195.11   15.38
  -6 -19   0   87.64    9.77
  -6  19   0   76.89    8.25
   6  19   0   80.58    8.30
  -7 -19   0   32.85    8.46
  -7  19   0   39.06    8.69
  -7  19   0   33.87    6.38
   7  19   0   50.69    7.26
  -8 -19   0   90.14   11.46
  -8  19   0   89.77   11.12
  -8  19   0   82.02    9.43
   8  19   0   93.96   11.23
  -9 -19   0  177.82   17.76
  -9  19   0  155.66   15.53
   9  19   0  176.33   15.18
   0 -20   0  367.29   25.38
   0  20   0  412.16   26.06
   1 -20   0   43.68    5.79
  -1 -20   0   44.75    6.15
  -1  20   0   59.21    6.30
   1  20   0   43.28    5.61
   2 -20   0  277.97   19.00
  -2 -20   0  288.26   19.22
  -2  20   0  251.55   18.97
  -3 -20   0   30.52    4.92
   3 -20   0   25.75    5.29
   3  20   0    9.19    4.84
  -3  20   0   15.56    4.94
   4 -20   0  117.13   10.20
  -4 -20   0  111.76   11.22
   4  20   0   96.99   10.16
  -4  20   0  117.61   10.84
  -5 -20   0  279.48   23.22
   5 -20   0  206.54   16.11
   5  20   0  213.94   15.77
  -5  20   0  200.40   16.04
  -6 -20   0  291.01   19.68
  -6  20   0  228.76   18.99
  -6  20   0  244.66   18.46
   6  20   0  244.43   18.05
  -7 -20   0   53.67    9.42
  -7  20   0   52.75    8.78
   7  20   0   51.03    7.40
  -7  20   0   60.08    7.47
  -8 -20   0   59.62   10.75
  -8  20   0   67.45    9.95
   8  20   0   51.26    7.91
  -9 -20   0   49.90   10.61
  -9  20   0   60.56   10.20
   0 -21   0    4.59    4.67
   0  21   0   12.58    5.08
   1 -21   0  624.23   39.96
  -1 -21   0  633.29   40.01
  -1  21   0  625.60   40.07
   1  21   0  596.36   40.18
  -2 -21   0  263.30   17.83
   2 -21   0  261.31   17.66
  -2  21   0  212.92   17.45
   3 -21   0   45.34    6.89
  -3 -21   0   44.11    6.90
  -3  21   0   61.73    7.01
   3  21   0   45.09    6.53
   4 -21   0   59.33    6.69
  -4 -21   0   61.80    7.56
  -4  21   0   45.32    6.77
   4  21   0   35.51    6.48
  -5 -21   0   64.98    8.34
   5 -21   0   60.22    7.29
  -5  21   0   53.14    7.05
   5  21   0   50.14    7.37
  -6 -21   0   30.29    7.77
   6 -21   0   29.92    5.83
  -6  21   0   24.92    6.10
  -6  21   0   35.48    7.41
   6  21   0   34.36    6.24
  -7 -21   0   64.22    9.63
   7  21   0   60.44    8.87
  -7  21   0   56.78    7.55
  -7  21   0   51.85    9.08
   8  21   0   77.11    9.19
  -8  21   0   60.98   10.22
  -9 -21   0   17.23   10.86
  -9  21   0   31.20    9.39
   0 -22   0   13.77    5.21
   0  22   0    5.08    5.19
  -1 -22   0  104.44    9.58
   1 -22   0   69.32    7.94
  -1  22   0   84.91    8.41
   2 -22   0   29.71    5.85
  -2 -22   0   32.27    5.25
  -2  22   0   24.38    5.57
   3 -22   0  109.23   11.59
  -3 -22   0  114.26   11.51
   3  22   0  106.70   10.90
  -3  22   0  133.48   11.01
   4 -22   0    3.67    5.60
  -4 -22   0   -0.91    6.91
   4  22   0    1.83    5.29
  -4  22   0    4.26    4.94
   5 -22   0   81.29    8.93
  -5 -22   0   97.39   10.08
   5  22   0   89.30    8.75
  -5  22   0   74.04    8.56
  -6 -22   0    1.42    7.42
   6 -22   0    6.58    5.60
   6  22   0    3.67    5.72
  -6  22   0    8.95    5.64
  -6  22   0   19.46    7.24
  -7 -22   0   79.76   10.78
   7  22   0   73.09    8.64
  -7  22   0   71.15   10.00
  -7  22   0   72.94    8.49
  -8 -22   0   31.20    9.62
  -8  22   0   17.80    8.76
   8  22   0   37.05    7.97
   0 -23   0    3.62    5.15
   0  23   0    8.79    5.47
  -1 -23   0   26.67    5.92
   1 -23   0   26.49    5.99
  -1  23   0   24.98    5.98
   2 -23   0   48.53    6.96
  -2 -23   0   52.57    6.97
  -2  23   0   53.54    7.09
   3 -23   0    9.94    5.46
  -3 -23   0   14.35    6.94
  -3  23   0   11.96    5.94
   3  23   0   12.70    5.64
  -4 -23   0   23.43    7.09
   4 -23   0   27.99    6.15
   4  23   0   25.91    6.13
  -4  23   0   29.39    6.02
  -5 -23   0   37.76    8.17
   5 -23   0   55.34    7.36
   5  23   0   50.40    7.11
  -5  23   0   39.82    7.13
  -6 -23   0   91.16   10.87
   6 -23   0   95.52    9.32
   6  23   0   91.34    9.46
  -6  23   0   84.05    9.17
  -6  23   0   93.23   10.24
  -7 -23   0   20.81   10.32
  -7  23   0   17.55    8.49
  -7  23   0    0.81    5.99
   7  23   0   -1.88    6.12
  -8 -23   0   25.08    9.99
  -8  23   0   33.07    9.88
   8  23   0   49.08    8.60
   0 -24   0  129.12   12.31
   0  24   0  147.49   12.67
   1 -24   0   32.97    6.44
  -1 -24   0   37.71    6.58
  -1  24   0   32.55    6.60
  -2 -24   0  163.79   14.06
   2 -24   0  162.79   14.43
  -2  24   0  170.21   13.99
  -3 -24   0    5.78    4.84
   3 -24   0   -3.08    5.33
  -3  24   0    5.54    5.53
   3  24   0   -6.96    5.55
  -4 -24   0   46.87    7.97
   4 -24   0   37.44    6.67
   4  24   0   28.17    6.94
  -4  24   0   40.94    7.18
  -5 -24   0   26.96    6.32
   5 -24   0   33.52    6.39
  -5  24   0   16.87    6.61
   5  24   0   23.49    6.42
  -6 -24   0    5.72    6.24
   6 -24   0   13.07    6.10
   6  24   0    9.25    6.83
  -6  24   0    5.25    5.98
  -6  24   0   17.55    7.47
  -7 -24   0  276.23   23.20
   7  24   0  305.27   20.96
  -7  24   0  262.57   20.83
  -7  24   0  296.42   22.20
  -8 -24   0   21.39    9.90
   8  24   0   17.84    7.95
  -8  24   0   19.70    8.68
   0 -25   0    7.30    4.31
   0  25   0   -0.63    5.56
   1 -25   0   48.14    6.93
  -1 -25   0   44.60    7.19
  -1  25   0   22.64    6.71
   2 -25   0   69.73    8.49
  -2 -25   0   74.89    8.75
  -2  25   0   69.48    8.51
  -3 -25   0  887.33   55.50
   3 -25   0  904.68   55.30
   3  25   0  790.89   58.31
  -3  25   0  846.39   55.30
  -4 -25   0  145.22   14.27
   4 -25   0  163.64   14.24
   4  25   0  147.29   13.48
  -4  25   0  143.13   13.19
  -5 -25   0   28.72    8.16
   5 -25   0   34.59    7.48
  -5  25   0   33.28    6.62
   5  25   0   23.78    6.82
   6 -25   0   43.27    6.98
  -6 -25   0   25.65   10.23
  -6  25   0   17.73    8.00
  -6  25   0   34.85    7.05
   6  25   0   30.67    7.25
  -7 -25   0   50.27   10.41
   7  25   0   55.53    8.64
  -7  25   0   40.26    8.68
  -8 -25   0   14.11   11.32
  -8  25   0    9.66    8.57
   8  25   0    2.52    7.08
   0 -26   0 1270.66   77.88
   0  26   0 1167.36   77.32
   1 -26   0    9.73    6.23
  -1 -26   0   16.74    6.40
  -1  26   0   20.68    6.57
   2 -26   0   75.47    8.49
  -2 -26   0   60.29    8.58
  -2  26   0   62.22    8.40
  -3 -26   0   76.44    9.17
   3 -26   0   66.06    8.94
  -3  26   0   70.13    8.62
   3  26   0   67.39    8.87
   4 -26   0    8.43    6.92
  -4 -26   0   15.41    5.97
   4  26   0   21.31    6.89
  -4  26   0    7.68    6.68
   5 -26   0   42.87    7.33
  -5 -26   0   47.62    9.05
   5  26   0   41.20    7.83
  -5  26   0   37.31    7.74
   6 -26   0   86.48    9.69
  -6 -26   0   93.92   11.82
  -6  26   0   80.95    9.86
   6  26   0  104.34   10.28
  -6  26   0   91.20   10.52
  -7 -26   0   67.70   10.96
   7  26   0   73.09    9.64
  -7  26   0   53.70    9.80
   0 -27   0   18.02    6.53
   0  27   0   11.14    6.71
   1 -27   0   26.59    6.67
  -1 -27   0   11.32    6.45
   2 -27   0   48.59   12.68
  -2 -27   0   32.56    7.65
  -2  27   0   30.53    7.92
  -3 -27   0  380.99   26.34
   3 -27   0  345.48   26.18
  -3  27   0  347.55   25.83
   3  27   0  402.09   26.14
  -4 -27   0  171.02   15.82
   4 -27   0  156.32   15.22
   4  27   0  180.67   15.10
  -4  27   0  160.75   14.50
   5 -27   0  294.23   24.44
  -5  27   0  305.61   23.30
   5  27   0  348.69   23.20
  -6 -27   0    7.71    9.00
  -6  27   0    4.66   12.16
  -6  27   0    1.09    7.46
   6  27   0    7.82    7.07
  -7 -27   0   62.55   12.89
   7  27   0   62.34    9.14
  -7  27   0   61.61   10.13
   0 -28   0  330.68   23.76
  -1 -28   0  341.48   24.06
   1 -28   0  345.03   24.10
  -1  28   0  320.20   24.18
  -2 -28   0   72.59    9.34
   2 -28   0   77.06    8.97
  -2  28   0   48.24    8.59
   3 -28   0  369.76   25.41
  -3 -28   0  344.84   25.80
  -3  28   0  355.31   25.53
   3  28   0  360.53   25.68
  -4 -28   0   26.14    8.38
   4 -28   0   23.01    7.79
   4  28   0   44.54    8.24
  -4  28   0   28.57    7.22
   5 -28   0    4.93    7.24
  -5 -28   0   13.26    8.50
  -5  28   0   12.68    6.61
   5  28   0    7.49    7.86
   6 -28   0   14.88    7.10
  -6 -28   0    9.85    9.14
   6  28   0    8.09    8.27
  -6  28   0   17.47    7.18
  -6  28   0    8.62    7.93
  -7 -28   0   50.26   11.28
  -7  28   0   35.23    9.29
   7  28   0   48.68   10.38
   0 -29   0    7.46    6.85
   1 -29   0   96.05   10.31
  -1 -29   0   97.37   10.23
  -1  29   0   87.44   10.38
   2 -29   0   24.49    7.17
  -2 -29   0   18.93    7.71
  -2  29   0   13.66    7.19
   3 -29   0    4.42    6.93
  -3 -29   0    8.19    7.59
  -3  29   0    8.02    7.58
   3  29   0    7.65    7.49
  -4 -29   0  139.96   13.96
   4 -29   0  130.95   13.20
  -4  29   0  155.84   15.01
   4  29   0  153.33   14.67
  -5 -29   0   54.52    9.77
   5 -29   0   46.76    8.73
  -5  29   0   45.12    8.79
   5  29   0   52.55    9.69
   6 -29   0  130.82   14.08
  -6  29   0  143.58   13.89
   0 -30   0   41.82    8.16
   1 -30   0   34.21    7.57
  -1 -30   0   34.38    6.60
  -1  30   0   23.35    7.60
  -2 -30   0  162.16   15.81
   2 -30   0  172.36   15.27
  -2  30   0  160.71   15.56
  -3 -30   0   33.87   10.04
   3 -30   0   44.66    9.02
   3  30   0   52.03    9.42
  -3  30   0   31.54    8.05
  -4 -30   0   47.41    9.67
   4 -30   0   37.13    8.86
  -4  30   0   43.08    8.36
   4  30   0   40.00    9.21
  -5 -30   0    7.26    8.67
   5 -30   0  -12.68    7.09
  -5  30   0   -5.35    7.37
  -6 -30   0   14.99    9.53
   6  30   0   15.89    8.31
  -6  30   0    8.26    8.51
   0 -31   0    5.23    6.82
  -1 -31   0   72.07    9.78
   1 -31   0   81.65   10.02
   2 -31   0   92.40   10.87
  -2  31   0  100.88   11.34
   3 -31   0   13.37    7.45
  -3 -31   0    9.44    8.22
   3  31   0    9.08    8.80
  -3  31   0   13.95    7.64
  -4 -31   0    5.75    8.60
   4 -31   0   11.61    8.00
  -4  31   0    9.23    8.10
   4  31   0   -0.11    9.78
   5 -31   0    5.43    7.68
  -5 -31   0    8.68    9.22
   5  31   0    8.07    9.10
  -5  31   0    9.92    7.96
   0 -32   0   83.12   10.50
   1 -32   0   25.44    8.24
  -1 -32   0   23.64    9.12
  -2 -32   0   11.39    8.15
   2 -32   0    9.87    7.62
  -2  32   0    4.56    7.72
  -3 -32   0    7.83    8.29
   3 -32   0   20.88    7.84
   3  32   0   22.47    9.04
  -3  32   0    8.89    7.71
   4 -32   0   45.13    9.16
  -4  32   0   77.26   10.47
   4  32   0   63.65   10.71
  -5 -32   0  140.65   14.97
   5  32   0  147.74   14.82
  -5  32   0  128.69   13.76
   0 -33   0    6.96    7.93
   1 -33   0   12.01    9.31
  -1 -33   0   12.63    8.05
  -2 -33   0   56.25   10.07
  -2  33   0   61.37   10.00
  -3 -33   0  132.63   18.63
   3 -33   0  116.17   12.50
   3  33   0  140.10   14.36
  -3  33   0  105.28   12.51
   4 -33   0   41.78    8.87
  -4 -33   0   45.57   10.22
  -4  33   0   35.83    8.86
   4  33   0   33.01    9.96
   0 -34   0  304.99   23.75
   1 -34   0   40.83    8.67
  -1 -34   0   16.05    8.75
   2 -34   0   89.22   11.76
  -3 -34   0    5.10    6.96
   3 -34   0   11.64    8.29
  -3  34   0   16.93    9.27
   3  34   0   16.60   10.31
   0 -35   0    4.00    8.52
   1 -35   0    8.68    8.48
   2 -35   0   51.79    9.92
  -2 -35   0   56.02   10.49
   2  35   0   62.25   12.86
   0 -36   0   35.24    9.66
  -1 -36   0   15.51    9.14
 -10   0   1   78.06    9.32
  -9   0   1   -4.65    5.68
  -8   0   1  739.16   47.19
  -7   0   1   53.84    6.38
   7   0  -1   59.91    5.80
  -6   0   1 2797.27  173.11
  -5   0   1   73.50    6.25
   5   0  -1   70.25    6.51
   4   0  -1  589.80   37.66
  -4   0   1  617.82   37.79
  -3   0   1    3.12    1.48
   3   0  -1    6.13    1.45
  -2   0   1  324.44   19.50
   2   0  -1  302.15   19.47
  -1   0   1    1.78    2.46
   1   0  -1    0.59   11.60
   1   0   1    1.55    1.01
  -1   0  -1    2.04    0.82
  -1   0  -1    1.58    0.43
   2   0   1  440.97   27.79
  -2   0  -1  446.18   27.84
   3   0   1  105.68    7.37
  -3   0  -1   97.60    7.67
  -4   0  -1   89.68    7.92
   4   0   1  111.35    7.75
  -5   0  -1   17.74    4.11
   5   0   1   19.04    3.71
   6   0   1   52.71    6.01
  -6   0  -1   57.46    6.64
   7   0   1    0.29    4.55
  -7   0  -1    1.92    5.47
  -8   0  -1   76.01    8.57
   8   0   1   71.41    7.57
  -9   0  -1   -5.22    6.15
   9   0   1    8.72    5.44
 -10   0  -1   -1.06    7.70
 -10  -1   1   63.04    8.64
 -10   1   1   60.76    8.25
 -10   1   1   56.29    7.15
  -9  -1   1  129.04   12.00
  -9   1   1  114.55   11.62
  -8  -1   1  114.98   10.28
  -8   1   1   90.77    9.17
   8   1  -1  113.02    9.19
  -7  -1   1   20.77    4.68
   7   1  -1   20.81    3.98
  -7   1   1   21.18    4.78
  -6  -1   1   63.68    6.58
   6  -1  -1   71.01    6.76
  -6   1   1   78.88    7.32
   6   1  -1   89.49    6.72
  -5  -1   1  331.26   20.68
   5  -1  -1  341.37   22.08
   5   1  -1  293.33   20.42
  -5   1   1  321.13   21.08
  -4  -1   1  874.64   52.84
   4  -1  -1  850.15   52.73
   4   1  -1  814.41   52.68
  -4   1   1  855.75   52.82
   3  -1  -1 3365.62  265.71
   3  -1  -1 3679.51  242.14
  -3  -1   1 4546.91  303.69
  -3  -1   1 3988.65  246.33
   3   1  -1 3456.64  286.27
  -3   1   1 4365.27  273.51
  -3   1   1 4149.03  242.88
   3   1  -1 3632.09  245.02
  -2  -1   1 1249.39  112.59
   2  -1  -1 1145.10   90.68
  -2  -1   1 1141.85   76.58
   2   1  -1 1136.12   76.36
  -2   1   1 1129.69   73.64
   2   1  -1 1217.79  111.63
  -1  -1   1    2.71    2.71
   1  -1  -1    3.72    2.69
   1  -1  -1    3.88   12.68
  -1  -1   1    0.87   12.29
  -1   1   1    0.74   11.14
  -1   1   1   10.71    3.32
   1   1  -1    9.17    4.07
  -1  -1  -1    5.58    1.25
  -1  -1  -1    4.42    0.72
   1  -1   1    5.60    1.17
   1   1   1    4.40    1.10
  -1   1  -1    3.61    1.14
   2  -1   1  714.78   44.77
  -2  -1  -1  720.95   44.83
   2   1   1  735.05   44.78
  -2   1  -1  708.47   44.82
   3  -1   1 1015.21   64.03
  -3  -1  -1 1050.96   64.14
  -3   1  -1 1026.15   64.11
   3   1   1 1028.86   64.02
   4  -1   1  328.22   21.99
  -4  -1  -1  346.23   22.32
   4   1   1  343.81   21.99
  -4   1  -1  350.26   22.21
  -5  -1  -1  254.48   18.89
   5  -1   1  275.17   18.48
   5   1   1  306.57   18.53
  -5   1  -1  277.05   18.76
  -6  -1  -1   81.86    8.64
   6  -1   1   77.37    7.99
  -6   1  -1   98.70    9.28
   6   1   1  100.31    8.11
  -7  -1  -1   13.81    5.47
   7  -1   1   15.02    4.56
   7   1   1   29.61    5.24
  -7   1  -1   15.51    5.84
   8  -1   1  112.79   10.95
  -8  -1  -1  101.79   10.42
  -8   1  -1  111.99   11.14
   8   1   1  125.89   11.04
  -9  -1  -1   11.62    7.48
  -9   1  -1    6.26    6.57
   9   1   1    9.89    5.98
 -10  -1  -1  186.48   17.46
 -10   1  -1  206.51   17.60
 -10  -2   1   35.73    7.60
 -10   2   1   34.49    6.41
 -10   2   1   35.92    7.13
  -9  -2   1  174.92   14.25
  -9   2   1  174.90   14.06
   9   2  -1  172.31   13.04
  -9   2   1  166.69   13.32
  -8  -2   1  141.41   12.66
  -8   2   1  171.27   12.73
   8   2  -1  156.79   11.84
  -7  -2   1  885.27   56.67
  -7   2   1  866.49   56.60
   7   2  -1  943.00   56.35
  -6  -2   1  273.55   19.07
  -6   2   1  286.49   19.09
   6   2  -1  298.34   18.75
  -5  -2   1  279.31   18.63
   5   2  -1  293.19   18.35
  -5   2   1  280.41   19.11
  -4  -2   1  951.26   57.31
   4   2  -1  913.71   57.16
  -4   2   1  898.68   57.30
  -3  -2   1 1180.03   73.02
  -2  -2   1   78.87   34.96
   2  -2  -1   62.61   14.52
   2  -2  -1   57.18   15.92
  -2  -2   1   68.88   11.45
   2   2  -1   61.17   10.92
  -2   2   1   65.79    6.43
   2   2  -1   45.41   27.56
  -2   2   1   73.13    6.47
   1  -2  -1   45.20    3.21
  -1  -2  -1  119.25    7.26
  -1  -2  -1  124.25    7.49
   1   2   1  107.07    7.41
  -1   2  -1  107.01    7.05
   1   2   1  107.76    7.25
  -1   2  -1  120.07    7.48
  -2  -2  -1  277.49   18.10
   2  -2   1  283.90   18.05
   2   2   1  290.69   18.05
  -3  -2  -1   95.03    6.71
   3  -2   1   89.69    6.48
   3   2   1   81.71    6.45
  -3   2  -1   77.69    6.63
  -4  -2  -1  496.85   31.39
   4  -2   1  476.06   31.18
   4   2   1  505.18   31.19
  -4   2  -1  490.87   31.36
  -5  -2  -1  624.58   40.11
   5  -2   1  621.84   39.86
   5   2   1  659.82   39.86
  -5   2  -1  613.81   40.04
   6  -2   1  106.99    9.25
  -6  -2  -1  109.58    9.47
   6   2   1  104.08    9.14
  -6   2  -1   90.80    9.23
  -7  -2  -1  138.28   13.40
   7  -2   1  152.44   12.26
  -7   2  -1  166.06   12.90
   7   2   1  179.98   12.77
  -8  -2  -1   17.96    6.31
   8   2   1   28.30    5.49
  -8   2  -1   26.08    6.77
  -9  -2  -1    4.20    7.31
  -9  -2  -1   -1.84    4.90
  -9   2  -1    4.47    7.33
  -9   2  -1    4.20    4.43
   9   2   1    3.39    5.87
 -10  -2  -1   66.02   10.22
 -10   2  -1   78.57    9.96
  10   2   1   60.74    8.38
 -10  -3   1  297.24   19.92
 -10   3   1  230.77   18.71
 -10   3   1  254.78   19.58
  -9  -3   1  188.95   14.00
   9   3  -1  168.55   12.76
  -9   3   1  162.03   13.71
  -9   3   1  148.32   13.15
  -8  -3   1   42.39    6.47
   8   3  -1   34.10    5.28
  -8   3   1   39.88    5.40
  -8   3   1   41.63    6.27
  -7  -3   1   27.98    5.17
  -7   3   1   25.83    4.97
   7   3  -1   28.91    4.26
  -6  -3   1  221.94   15.29
  -6   3   1  211.92   15.21
   6   3  -1  227.95   14.83
  -5  -3   1  749.97   44.81
   5   3  -1  714.21   44.60
  -5   3   1  675.71   44.77
  -4  -3   1   68.61    5.33
  -4   3   1   53.61    5.27
   4   3  -1   62.09    5.02
   3   3  -1    6.38    1.52
  -3   3   1    3.28    1.72
  -3   3   1    5.74    1.77
  -2  -3   1    4.30    1.06
   2   3  -1    6.66    1.13
  -2   3   1    6.77    1.57
   1  -3  -1   14.44    1.52
   0   3   1  189.08   11.84
   0   3   1  186.39   11.86
   1  -3   1  305.86   18.94
  -1  -3  -1  300.50   19.11
  -1  -3  -1  302.33   19.25
  -1   3  -1  304.09   18.94
  -1   3  -1  314.50   19.28
   1   3   1  307.40   19.23
  -2  -3  -1   40.90    3.83
  -2  -3  -1   43.03    3.34
   2  -3   1   41.71    3.75
   2   3   1   38.25    3.62
  -2   3  -1   41.47    3.89
  -2   3  -1   39.78    3.03
  -3  -3  -1  647.00   39.03
   3   3   1  639.92   38.90
  -3   3  -1  621.66   39.10
  -3   3  -1  578.37   38.55
   4  -3   1  495.94   31.06
  -4  -3  -1  486.67   31.23
  -4   3  -1  472.56   31.26
   4   3   1  501.08   31.02
   5  -3   1   22.84    4.00
  -5  -3  -1   25.28    4.87
   5   3   1   27.52    4.20
  -5   3  -1   23.03    4.29
   6  -3   1  467.21   30.42
  -6  -3  -1  441.64   30.74
  -6   3  -1  483.78   30.95
   6   3   1  492.87   30.40
   7  -3   1   29.91    5.10
  -7  -3  -1   27.07    5.81
   7   3   1   21.65    5.16
  -7   3  -1   18.04    3.84
  -7   3  -1   15.77    5.48
  -8  -3  -1   28.53    7.11
  -8   3  -1   26.88    4.86
   8   3   1   40.09    6.22
  -8   3  -1   21.77    6.91
  -9  -3  -1  419.72   25.65
  -9  -3  -1  360.06   26.30
  -9   3  -1  372.32   26.29
   9   3   1  353.20   25.35
  -9   3  -1  375.18   25.09
 -10  -3  -1   36.05    8.79
 -10   3  -1   26.51    8.62
  10   3   1   28.65    6.99
 -10  -4   1   37.84    7.74
 -10   4   1   41.45    6.92
 -10   4   1   42.43    7.41
  10   4  -1   32.97    6.23
  -9  -4   1  229.03   16.67
   9   4  -1  215.58   15.50
  -9   4   1  210.00   16.44
  -9   4   1  210.50   16.04
  -8  -4   1   35.36    6.22
  -8   4   1   40.56    6.20
   8   4  -1   38.66    5.34
  -8   4   1   48.22    5.75
  -7  -4   1   38.12    5.61
   7   4  -1   41.60    4.84
  -7   4   1   30.46    5.40
  -7   4   1   40.04    5.04
  -6  -4   1   90.95    7.95
  -6   4   1   76.74    7.17
   6   4  -1   95.10    7.42
  -6   4   1   81.09    7.44
  -5  -4   1  277.09   16.97
  -5   4   1  257.82   16.95
  -5   4   1  231.18   16.70
  -4  -4   1    6.09    2.49
   4   4  -1   10.64    2.29
  -4   4   1    8.78    2.66
  -4   4   1   10.07    2.51
  -3  -4   1  145.89    9.14
  -3   4   1  130.97    9.32
  -3   4   1  132.77    9.34
   3   4  -1  137.77    9.06
  -2   4   1  644.25   40.93
   2   4  -1  668.74   40.72
   1  -4  -1  188.14   11.73
  -1   4   1  180.63   11.79
   0  -4   1   53.68    3.69
   0   4   1   54.67    3.78
  -1  -4  -1  514.01   31.32
  -1  -4  -1  523.62   31.44
   1  -4   1  503.90   31.15
  -1   4  -1  487.87   31.14
   1   4   1  508.71   31.33
   1   4   1  480.47   31.37
  -2  -4  -1  100.70    6.96
  -2  -4  -1  110.60    7.36
   2   4   1  104.26    7.22
  -2   4  -1  104.23    7.43
  -2   4  -1  100.32    6.73
  -3  -4  -1  691.69   41.54
   3  -4   1  659.24   41.37
   3   4   1  654.20   41.42
  -3   4  -1  633.99   41.07
  -3   4  -1  668.35   41.90
   4  -4   1  177.86   12.39
  -4  -4  -1  178.03   12.60
   4   4   1  180.18   12.27
  -4   4  -1  194.79   12.67
  -4   4  -1  171.22   11.85
   5  -4   1  822.33   49.33
  -5  -4  -1  811.87   49.50
   5   4   1  817.65   49.19
  -5   4  -1  734.58   49.37
  -5   4  -1  729.41   48.83
  -6  -4  -1  122.77   11.36
  -6   4  -1  125.67   10.70
   6   4   1  135.73   10.20
  -7  -4  -1  409.79   27.12
   7   4   1  427.96   26.68
  -7   4  -1  391.82   26.05
  -7   4  -1  381.54   26.89
  -8  -4  -1  230.41   17.76
   8   4   1  225.53   16.72
  -8   4  -1  225.99   15.83
  -8   4  -1  212.52   16.96
  -9  -4  -1   15.07    5.75
  -9  -4  -1   21.63    7.75
   9   4   1   19.02    6.15
  -9   4  -1   16.65    7.48
  -9   4  -1   17.08    5.09
 -10  -4  -1   46.47    9.37
 -10   4  -1   56.46    8.89
  10   4   1   50.62    7.90
 -10  -5   1   80.95    8.81
 -10   5   1   66.55    7.96
  10   5  -1   57.99    7.38
 -10   5   1   63.42    8.74
  -9  -5   1   -2.23    5.78
   9   5  -1    9.95    4.86
  -9   5   1    8.47    5.71
  -9   5   1   14.04    5.34
  -8  -5   1   91.18    9.39
   8   5  -1  103.34    9.43
  -8   5   1  104.03   10.17
  -8   5   1  114.32    9.69
  -7   5   1   47.09    5.85
  -7   5   1   52.94    5.99
   7   5  -1   52.03    5.47
  -6  -5   1 1039.12   63.92
  -6   5   1  989.00   63.88
  -6   5   1  987.05   63.85
   6   5  -1 1063.58   63.64
   5   5  -1  189.56   12.37
  -5   5   1  164.01   12.10
  -5   5   1  171.50   12.34
  -4  -5   1   34.32    4.07
  -4   5   1   52.94    4.86
  -4   5   1   46.95    4.70
   4   5  -1   55.04    4.44
  -3   5   1   59.89    5.36
   3   5  -1   62.94    4.73
   2   5  -1   12.61    1.62
  -2   5   1   13.62    2.09
   1  -5  -1  124.86    8.22
   0  -5  -1  648.60   40.03
   0  -5   1  628.65   39.91
   0   5   1  663.45   40.06
   0   5  -1  635.66   39.91
  -1  -5  -1  966.64   59.98
  -2  -5  -1  800.79   49.45
  -2  -5  -1  771.32   49.26
   2  -5   1  776.12   49.06
   2   5   1  802.00   49.36
  -2   5  -1  769.55   49.06
  -2   5  -1  840.56   49.53
  -3  -5  -1  209.02   13.54
  -3  -5  -1  203.67   14.34
  -3   5  -1  207.13   13.96
  -3   5  -1  205.28   13.28
  -4  -5  -1   20.17    3.78
  -4   5  -1   10.56    3.51
   4   5   1   16.23    3.11
  -4   5  -1   12.39    2.47
  -5  -5  -1  161.22   11.50
   5   5   1  151.51   10.93
  -5   5  -1  142.63   11.73
  -5   5  -1  141.32   10.44
  -6  -5  -1   69.07    7.75
   6   5   1   64.13    6.80
  -6   5  -1   73.32    7.34
  -7  -5  -1   82.09    8.83
  -7   5  -1   65.55    7.83
  -7   5  -1   72.84    7.40
   7   5   1   77.45    7.65
  -8  -5  -1   82.74    9.35
  -8  -5  -1   95.54    9.03
  -8   5  -1   56.14    8.12
  -8   5  -1   61.62    6.72
   8   5   1   71.10    7.46
  -9  -5  -1  519.90   37.85
  -9  -5  -1  622.29   37.17
  -9   5  -1  538.03   37.43
   9   5   1  567.20   37.04
  -9   5  -1  569.83   36.42
 -10  -5  -1   11.56    8.37
  10   5   1   14.72    6.74
 -10   5  -1   16.60    7.53
 -10  -6   1   54.11    8.19
 -10   6   1   46.90    7.57
 -10   6   1   58.42    8.16
  10   6  -1   53.47    6.99
  -9  -6   1   45.95    7.33
   9   6  -1   45.91    6.14
  -9   6   1   38.64    6.59
  -9   6   1   41.72    6.91
  -8  -6   1   80.14    7.77
   8   6  -1   70.01    6.64
  -8   6   1   51.35    6.94
  -8   6   1   59.91    7.13
  -7  -6   1  211.75   16.15
  -7   6   1  227.63   16.33
  -7   6   1  226.16   16.12
   7   6  -1  239.02   15.60
  -6  -6   1   64.88    6.57
   6   6  -1   77.78    6.70
  -6   6   1   66.28    6.75
  -6   6   1   77.33    7.59
  -5  -6   1  147.34   11.03
   5   6  -1  169.04   10.82
  -5   6   1  156.88   11.16
  -5   6   1  142.20   11.26
  -4  -6   1   58.26    5.56
  -4   6   1   61.54    5.85
  -4   6   1   73.38    5.93
   4   6  -1   70.84    5.52
   3  -6  -1   38.18    3.53
  -3   6   1   33.47    3.46
   3   6  -1   25.33    2.82
  -2  -6   1 1501.84  103.25
   2  -6  -1 1366.35   94.27
   2  -6  -1 1153.41  120.97
  -2  -6   1 1549.95  175.03
   2   6  -1 1579.68  176.35
  -2   6   1 1462.94   94.61
   2   6  -1 1479.18  101.85
  -2   6   1 1542.91  136.07
   1  -6  -1  229.68   14.17
  -1   6   1  212.42   14.10
   0  -6  -1    8.32    1.70
   0  -6   1    7.68    1.42
   1  -6   1 1409.46   92.08
  -1  -6  -1 1252.51   94.06
   1  -6   1 1188.86  135.31
  -1  -6  -1 1340.96  162.94
   1   6   1 1292.12   95.35
   1   6   1 1274.96  157.06
  -1   6  -1 1412.17   92.48
   2  -6   1   12.04    1.80
  -2  -6  -1   16.70    2.76
  -2  -6  -1   14.65    2.21
  -2   6  -1   19.44    2.92
  -2   6  -1   15.67    1.84
   2   6   1   25.23    2.50
  -3  -6  -1  114.64    9.52
  -3  -6  -1  122.67    9.48
  -3   6  -1  137.97    8.82
   3   6   1  146.03    9.39
  -3   6  -1  133.27    9.75
  -4  -6  -1 1500.79   90.96
  -4  -6  -1 1492.43   90.63
  -4   6  -1 1450.44   90.95
  -4   6  -1 1443.63   90.45
   4   6   1 1415.01   90.70
  -5  -6  -1 1059.14   66.32
  -5  -6  -1 1115.18   66.81
  -5   6  -1 1023.92   66.09
   5   6   1 1101.00   66.40
  -5   6  -1 1013.51   66.65
  -6  -6  -1  460.53   27.17
  -6  -6  -1  402.77   27.53
  -6   6  -1  373.94   27.42
   6   6   1  430.29   27.06
  -6   6  -1  405.12   27.12
  -7  -6  -1   80.18    7.56
  -7  -6  -1   78.43    8.40
   7   6   1   68.27    7.59
  -7   6  -1   74.43    8.59
  -7   6  -1   79.41    7.66
  -8  -6  -1   46.00    6.89
  -8  -6  -1   35.94    7.78
  -8   6  -1   49.73    7.41
  -8   6  -1   44.24    5.66
   8   6   1   49.39    6.96
  -9  -6  -1   16.69    7.98
  -9  -6  -1   12.05    6.26
  -9   6  -1    7.37    7.61
  -9   6  -1   16.11    5.17
   9   6   1   23.76    6.22
 -10  -6  -1   33.04    8.92
 -10   6  -1   29.54    8.63
  10   6   1   37.04    7.52
 -10  -7   1  104.07   10.83
  10   7  -1  103.03   10.64
 -10   7   1  115.59   11.13
 -10   7   1  127.63   12.12
  -9  -7   1  116.42   12.44
  -9   7   1  148.46   12.36
   9   7  -1  145.22   11.51
  -9   7   1  135.44   12.72
  -8  -7   1  890.15   58.19
  -8   7   1  880.78   58.17
  -8   7   1  959.87   58.21
   8   7  -1  937.20   57.71
  -7  -7   1    5.86    4.63
  -7   7   1    8.30    4.28
   7   7  -1    0.88    3.72
  -7   7   1    3.84    4.84
  -6  -7   1  264.94   18.58
  -6   7   1  272.63   18.76
  -6   7   1  274.40   18.63
   6   7  -1  286.61   18.23
  -5  -7   1  226.39   16.07
  -5   7   1  243.70   16.52
   5   7  -1  255.87   15.94
  -5   7   1  233.44   16.21
  -4   7   1  512.60   34.37
  -4   7   1  534.73   32.88
   4   7  -1  504.81   32.54
  -3   7   1 1870.68  115.89
   2  -7  -1  411.10   26.95
  -2   7   1  446.04   27.06
  -1  -7   1  312.88   19.70
   1  -7  -1  308.24   19.76
  -1   7   1  312.94   19.80
   0  -7  -1 2307.58  158.91
   0  -7  -1 2052.57  218.85
   0  -7   1 2452.68  160.30
   0  -7   1 2082.86  213.31
   0   7   1 2520.25  231.29
   0   7  -1 2511.51  159.61
   0   7   1 2350.66  159.99
   0   7  -1 3040.89  251.95
  -1  -7  -1   45.60    3.91
   1   7   1   45.60    3.97
   1   7   1   40.05    4.03
   2  -7   1  137.01    9.06
  -2  -7  -1  142.59    9.68
  -2  -7  -1  134.41    9.41
  -2   7  -1  137.03    9.07
   2   7   1  141.62    9.54
  -3  -7  -1  279.94   17.74
   3  -7   1  266.72   17.03
  -3  -7  -1  273.44   17.41
   3   7   1  263.08   17.49
  -3   7  -1  273.45   17.85
  -3   7  -1  256.49   17.07
  -4  -7  -1   12.96    4.00
  -4  -7  -1    8.62    2.82
  -4   7  -1    9.24    3.95
  -4   7  -1   11.09    2.50
   4   7   1    9.49    3.36
  -5  -7  -1  631.91   40.18
  -5  -7  -1  674.97   39.74
  -5   7  -1  592.36   39.33
   5   7   1  627.98   39.68
  -5   7  -1  603.65   40.05
  -6  -7  -1   47.80    6.62
  -6  -7  -1   62.57    6.12
  -6   7  -1   48.89    6.54
   6   7   1   50.92    5.82
  -6   7  -1   43.45    6.58
  -7  -7  -1  401.79   27.01
  -7  -7  -1  453.14   26.69
  -7   7  -1  355.76   26.83
  -7   7  -1  382.86   25.89
   7   7   1  398.16   26.28
  -8  -7  -1  209.05   16.03
  -8  -7  -1  176.38   17.29
  -8   7  -1  211.88   17.42
  -8   7  -1  246.46   15.55
   8   7   1  217.63   15.96
  -9  -7  -1   43.09    8.21
  -9  -7  -1   44.88    7.60
  -9   7  -1   40.79    6.01
   9   7   1   47.34    6.88
  -9   7  -1   39.96   10.13
 -10  -7  -1  172.72   17.36
  10   7   1  177.67   15.68
 -10   7  -1  201.50   17.22
 -10  -8   1   -0.91    6.68
 -10  -8   1   -5.77    7.16
  10   8  -1   -0.95    5.17
 -10   8   1   -6.98    5.69
  -9  -8   1   -1.06    5.96
  -9   8   1    3.17    5.45
  -9   8   1   11.73    5.70
   9   8  -1   19.57    5.20
  -8  -8   1  315.94   22.85
  -8   8   1  364.75   23.00
   8   8  -1  334.76   22.31
  -8   8   1  316.41   23.09
  -7  -8   1   98.80    9.45
  -7   8   1   93.18    9.09
   7   8  -1  104.92    8.79
  -7   8   1  100.93    9.65
  -6  -8   1  546.84   37.45
   6   8  -1  612.22   37.26
  -6   8   1  584.87   37.65
  -6   8   1  607.14   37.73
  -5  -8   1  615.58   40.23
  -5   8   1  623.85   40.40
   5   8  -1  656.33   40.11
  -5   8   1  652.14   40.47
  -4   8   1  117.92    8.62
   4   8  -1  100.14   10.51
   3  -8  -1   43.64    4.01
   3   8  -1   30.36    3.40
  -3   8   1   27.81    3.53
  -2   8   1   69.89    5.63
  -1  -8   1 4357.82  376.40
  -1  -8   1 4661.73  294.72
   1  -8  -1 4055.91  348.96
   1   8  -1 4111.41  291.78
  -1   8   1 5108.84  371.48
  -1   8   1 4598.36  290.67
   1   8  -1 5403.51  407.11
   0  -8   1 1514.90  101.71
   0  -8  -1 1460.99  100.84
   0  -8   1 1183.52  153.77
   0   8   1 1444.31  169.68
   0   8   1 1348.23  100.67
   0   8  -1 1336.16   99.49
   0   8  -1 1749.74  190.20
   1  -8   1  398.76   24.57
  -1  -8  -1  402.48   24.76
  -1   8  -1  404.26   24.59
   1   8   1  373.25   24.79
   1   8   1  373.76   24.69
   2  -8   1 2030.98  139.97
  -2  -8  -1 2245.05  148.64
  -2  -8  -1 2188.99  251.52
   2   8   1 2021.86  148.14
   2   8   1 2123.92  242.31
  -3  -8  -1   86.66    7.56
   3  -8   1   86.00    6.58
  -3  -8  -1   92.43    7.07
  -3   8  -1  101.51    6.69
  -3   8  -1   96.74    7.89
   3   8   1   84.06    7.22
  -4  -8  -1  203.11   14.44
  -4  -8  -1  199.71   13.99
  -4   8  -1  215.47   13.63
  -4   8  -1  197.09   14.62
   4   8   1  209.82   14.28
  -5  -8  -1  603.15   36.63
  -5  -8  -1  587.36   37.02
   5   8   1  576.41   36.73
  -5   8  -1  528.58   36.97
  -5   8  -1  576.97   36.29
  -6  -8  -1   49.88    6.58
  -6  -8  -1   46.62    5.84
  -6   8  -1   38.81    6.46
   6   8   1   48.15    5.64
  -7  -8  -1    8.03    4.65
  -7  -8  -1   16.02    6.40
  -7   8  -1   11.64    4.06
   7   8   1   24.59    5.02
  -7   8  -1   13.22    6.34
  -8  -8  -1  157.45   12.63
  -8  -8  -1  119.17   11.99
  -8   8  -1  117.64   12.38
   8   8   1  118.01   10.97
  -8   8  -1  133.85   10.86
  -9  -8  -1    7.39    7.83
  -9  -8  -1   16.73    6.91
   9   8   1   19.85    6.41
  -9   8  -1   15.66    7.87
  -9   8  -1   30.90    6.16
 -10  -8  -1   84.16   11.09
  10   8   1   83.64    9.65
 -10   8  -1   89.06   11.32
 -10  -9   1   15.85    8.71
  10   9  -1    2.44    5.73
  -9  -9   1   64.48    8.38
   9   9  -1   71.24    7.54
  -9   9   1   80.80    9.00
  -9   9   1   62.84    8.17
  -8  -9   1   76.26    8.26
  -8   9   1   85.71    8.44
  -8   9   1   74.19    8.24
   8   9  -1   81.53    7.61
  -7  -9   1  106.79   10.13
  -7   9   1  112.11   10.35
  -7   9   1   99.33   10.03
   7   9  -1  117.03    9.51
  -6   9   1  252.37   17.94
  -6   9   1  245.54   17.82
   6   9  -1  270.87   17.36
   5   9  -1  550.33   33.96
  -5   9   1  558.12   34.50
  -5   9   1  498.23   34.30
  -4   9   1  514.21   33.18
   4   9  -1  527.32   32.90
   3  -9  -1  423.03   32.57
   3   9  -1  515.11   31.16
  -3   9   1  534.21   31.97
  -2  -9   1   52.61    4.73
   2  -9  -1   50.59    4.65
  -2   9   1   47.04    4.80
  -1  -9   1 4008.48  364.77
  -1  -9   1 4327.53  279.65
   1  -9  -1 3784.79  340.00
   1   9  -1 4156.06  380.24
  -1   9   1 4739.67  365.53
  -1   9   1 4447.77  276.10
   1   9  -1 4143.42  277.40
   0  -9  -1  476.69   29.59
   0  -9   1  466.45   29.50
   0   9  -1  469.58   29.52
   0   9   1  466.08   29.70
   1  -9   1   20.77    2.72
  -1  -9  -1   20.65    3.04
  -2  -9  -1  910.20   56.06
   2  -9   1  886.24   55.83
  -2   9  -1  890.42   55.82
   2   9   1  907.77   56.04
   3  -9   1 1171.24   74.17
  -3  -9  -1 1173.81   74.47
  -3  -9  -1 1205.56   74.67
   3   9   1 1196.23   74.50
  -3   9  -1 1247.27   74.75
  -3   9  -1 1189.88   74.20
  -4  -9  -1    0.76    3.60
  -4  -9  -1    3.32    3.15
  -4   9  -1    4.69    2.47
   4   9   1    3.51    3.23
  -4   9  -1    3.60    4.01
  -5  -9  -1  288.43   20.18
  -5  -9  -1  302.40   19.93
  -5   9  -1  270.65   20.30
  -5   9  -1  305.59   19.28
   5   9   1  300.84   19.71
  -6  -9  -1  437.46   26.18
  -6  -9  -1  417.14   26.88
  -6   9  -1  372.48   26.58
  -6   9  -1  376.79   27.50
   6   9   1  371.85   26.11
  -7  -9  -1  234.47   17.46
  -7  -9  -1  215.47   18.16
  -7   9  -1  250.42   16.50
  -7   9  -1  233.04   17.82
   7   9   1  241.60   17.29
  -8  -9  -1  146.63   12.80
   8   9   1  119.96   12.02
  -8   9  -1  128.49   12.75
  -8   9  -1  121.58   10.75
  -9  -9  -1    7.47    8.06
  -9  -9  -1   11.81    6.63
  -9   9  -1    1.39    7.71
   9   9   1    2.09    6.14
 -10  -9  -1   38.78    9.68
 -10  -9  -1   63.05   13.11
 -10   9  -1   36.93    9.42
  10   9   1   45.74    8.09
 -10 -10   1  163.33   15.74
 -10  10   1  149.33   14.55
  10  10  -1  141.76   14.90
  -9 -10   1   45.81    9.18
   9  10  -1   46.95    6.55
  -9  10   1   41.92    7.79
  -9  10   1   52.70    7.25
  -8  10   1   54.15    8.14
   8  10  -1   70.68    7.00
  -8  10   1   64.13    7.66
  -7  10   1   14.82    5.87
   7  10  -1   22.32    4.59
  -7  10   1   15.78    5.28
  -6  10   1   17.80    4.95
  -6  10   1   23.93    5.12
   6  10  -1   24.93    4.29
  -5  10   1   33.25    5.04
   5  10  -1   38.02    4.28
  -5  10   1   43.58    5.37
   4 -10  -1 1515.78   95.64
   4  10  -1 1571.40   95.54
  -4  10   1 1533.48   95.86
  -3 -10   1 1026.76   62.17
   3 -10  -1 1034.40   62.06
  -3  10   1  951.52   62.13
   3  10  -1  968.31   61.90
   2 -10  -1  727.52   44.91
  -2 -10   1  704.16   44.85
   1 -10  -1    3.35    3.07
  -1 -10   1    6.35    2.39
   0 -10  -1  132.50    9.66
   0 -10   1  126.66    9.64
   0  10   1  155.03    9.87
   0  10  -1  159.12    9.79
   1 -10   1  108.63    8.00
  -1  10  -1  111.73    7.84
   1  10   1  114.29    7.99
   2 -10   1  698.16   42.71
  -2 -10  -1  673.58   42.93
   2  10   1  688.14   42.92
  -2  10  -1  674.73   42.71
   3 -10   1  552.76   35.58
  -3 -10  -1  577.98   35.95
  -3  10  -1  568.43   35.61
   3  10   1  571.80   35.93
  -4 -10  -1  742.58   45.99
  -4 -10  -1  736.47   46.21
   4  10   1  730.75   45.93
  -4  10  -1  695.30   45.57
  -4  10  -1  742.68   46.39
  -5 -10  -1  107.77   10.90
  -5 -10  -1  105.97    9.75
  -5  10  -1  129.71    9.17
  -5  10  -1  129.86   10.77
   5  10   1  127.67   10.23
  -6 -10  -1    8.05    4.40
  -6 -10  -1    4.09    5.12
  -6  10  -1    6.71    3.57
  -6  10  -1    3.45    5.41
   6  10   1   15.29    4.48
  -7 -10  -1  170.08   16.02
  -7 -10  -1  199.99   15.00
  -7  10  -1  202.60   13.96
  -7  10  -1  202.82   15.87
   7  10   1  194.03   14.58
  -8 -10  -1    8.07    6.31
  -8 -10  -1    4.99    6.42
  -8  10  -1   10.34    6.73
   8  10   1    5.41    5.24
  -8  10  -1    3.90    4.29
  -9 -10  -1   82.21    8.84
  -9 -10  -1   58.97    9.26
  -9  10  -1   50.86    9.75
   9  10   1   60.75    8.50
 -10 -10  -1   13.08    8.73
 -10 -10  -1   35.92   10.42
  10  10   1   34.13    7.59
 -10  10  -1   29.91    8.55
 -10 -11   1   36.70    9.80
 -10  11   1   28.05    8.10
  -9 -11   1   49.26    8.70
   9  11  -1   40.44    6.50
  -9  11   1   45.10    7.29
  -9  11   1   37.06    7.30
  -8 -11   1  233.34   17.15
  -8  11   1  204.19   16.42
   8  11  -1  199.61   15.65
  -8  11   1  215.80   16.86
  -7  11   1   47.25    7.13
  -7  11   1   40.69    6.38
   7  11  -1   50.69    5.90
  -6  11   1   82.67    8.32
  -6  11   1   90.54    8.79
   6  11  -1   98.59    8.34
   5  11  -1  318.11   21.40
  -5  11   1  339.66   22.02
  -5  11   1  325.43   21.94
   4 -11  -1 1119.53   71.33
  -4 -11   1 1185.50   71.56
   4  11  -1 1170.38   71.20
  -4  11   1 1100.07   71.50
   3 -11  -1  209.30   14.69
  -3 -11   1  214.11   14.78
  -3  11   1  224.12   14.78
   3  11  -1  222.27   14.37
  -2 -11   1   43.75    4.04
   2 -11  -1   38.31    4.07
  -2  11   1   30.91    4.03
  -1 -11   1  203.79   14.25
   1 -11  -1  204.78   14.38
  -1  11   1  242.10   14.56
   0 -11   1  507.35   32.33
   0 -11  -1  523.72   32.48
   0  11   1  507.96   32.53
   1 -11   1  535.84   32.17
  -1 -11  -1  508.68   32.17
  -1  11  -1  504.90   32.09
   1  11   1  487.00   32.35
  -2 -11  -1   35.74    4.19
   2 -11   1   33.96    3.64
   2  11   1   31.50    3.77
  -2  11  -1   41.83    3.79
   2  11   1   32.95    4.13
  -3 -11  -1  684.77   43.60
   3 -11   1  689.88   43.27
   3  11   1  703.65   43.57
  -3  11  -1  687.25   43.27
   4 -11   1  341.00   21.82
  -4 -11  -1  331.58   22.38
  -4  11  -1  347.90   22.94
  -4  11  -1  341.06   21.94
   4  11   1  341.39   22.32
  -5 -11  -1   82.32    7.49
  -5 -11  -1   68.23    6.80
   5  11   1   56.99    6.55
  -5  11  -1   72.21    7.58
  -6 -11  -1   24.49    5.10
  -6 -11  -1   20.11    5.77
  -6  11  -1   14.46    6.02
  -6  11  -1   24.32    4.07
   6  11   1   17.12    4.84
  -7 -11  -1  361.35   26.39
  -7 -11  -1  406.08   26.14
  -7  11  -1  386.71   24.87
  -7  11  -1  367.44   26.28
   7  11   1  371.04   25.34
  -8 -11  -1  100.65   10.20
  -8 -11  -1   75.03   10.35
  -8  11  -1   96.97    9.10
   8  11   1  106.35   10.15
  -8  11  -1   93.41   10.59
  -9 -11  -1  158.57   15.29
  -9 -11  -1  115.62   12.96
   9  11   1  126.60   12.69
  -9  11  -1  117.31   12.84
 -10 -11  -1   43.68   10.83
 -10  11  -1   27.50    8.75
  10  11   1   35.63    7.67
 -10 -12   1   39.84    9.32
 -10  12   1   38.34    8.53
  -9 -12   1  129.32   12.45
  -9  12   1  119.54   11.33
   9  12  -1  111.17   10.74
  -9  12   1   77.26   10.14
  -8 -12   1   25.86    7.51
  -8  12   1   46.88    7.73
   8  12  -1   34.68    6.00
  -8  12   1   26.08    6.36
  -7 -12   1  446.26   27.05
   7  12  -1  388.53   25.89
  -7  12   1  376.06   26.55
  -7  12   1  366.95   26.36
  -6 -12   1   38.68    6.01
  -6  12   1   31.29    5.79
  -6  12   1   38.09    5.91
   6  12  -1   34.44    4.96
  -5 -12   1  146.13   12.87
   5  12  -1  165.44   12.04
  -5  12   1  199.03   13.05
  -5  12   1  175.30   12.66
   4 -12  -1   34.29    4.37
  -4 -12   1   33.61    4.83
   4  12  -1   35.25    4.14
  -4  12   1   38.98    5.03
   3 -12  -1  243.35   16.17
  -3 -12   1  247.18   16.11
  -3  12   1  238.67   16.29
   3  12  -1  238.03   16.02
   2 -12  -1  301.04   19.43
  -2 -12   1  286.83   19.43
  -2  12   1  303.30   19.50
  -1 -12   1   27.26    3.45
   1 -12  -1   21.25    2.97
   0 -12  -1   77.55    6.52
   0 -12   1   79.27    5.72
   0  12  -1   72.92    6.12
   0  12   1   59.62    6.52
  -1 -12  -1 1554.34   97.33
   1 -12   1 1573.49   97.24
   1  12   1 1495.78   97.45
  -1  12  -1 1647.92   97.35
  -2 -12  -1  457.74   29.53
   2  12   1  463.18   29.43
  -2  12  -1  473.07   29.67
   2  12   1  453.06   29.60
  -3 -12  -1  756.94   49.30
  -3  12  -1  801.33   49.07
   3  12   1  791.10   49.27
  -4 -12  -1  249.44   15.73
   4 -12   1  223.54   15.43
  -4  12  -1  225.47   16.18
   4  12   1  202.57   15.42
  -5 -12  -1   96.24    9.12
  -5  12  -1  105.80   10.12
  -5  12  -1  107.74    8.27
   5  12   1   92.48    9.44
  -6 -12  -1   24.43    5.37
  -6  12  -1   16.18    6.26
   6  12   1   23.68    5.14
  -6  12  -1   21.33    4.05
  -7 -12  -1   44.63    7.29
  -7 -12  -1   42.64    6.75
  -7  12  -1   28.55    7.36
  -7  12  -1   35.62    5.06
   7  12   1   40.31    6.47
  -8 -12  -1  218.76   16.48
  -8  12  -1  193.00   14.65
   8  12   1  210.40   15.66
  -8  12  -1  195.75   16.95
  -9 -12  -1  281.19   20.48
  -9  12  -1  225.01   20.00
 -10 -12  -1  140.23   14.53
 -10  12  -1  119.86   13.94
 -10 -13   1  160.35   15.48
 -10  13   1  163.50   14.95
  -9 -13   1   12.13    8.01
  -9  13   1    6.48    6.28
   9  13  -1   22.87    5.86
  -9  13   1   15.39    8.94
  -8 -13   1  149.34   16.74
   8  13  -1  120.83   10.77
  -8  13   1   95.29   10.51
  -8  13   1  136.48   11.76
  -7 -13   1   63.17    7.66
  -7  13   1   53.89    7.78
   7  13  -1   44.67    5.77
  -7  13   1   32.39    6.56
  -6 -13   1 1061.55   64.24
   6  13  -1  962.64   63.53
  -6  13   1  987.15   63.95
  -6  13   1 1049.10   64.15
  -5 -13   1   51.53    6.56
   5 -13  -1   43.50    5.39
  -5  13   1   65.98    6.56
   5  13  -1   61.70    5.90
   4 -13  -1  932.69   60.52
  -4 -13   1  986.29   60.77
   4  13  -1  977.75   60.39
  -4  13   1  966.58   60.68
   3 -13  -1  147.77   11.22
  -3 -13   1  169.64   11.62
   3  13  -1  155.33   10.96
  -3  13   1  154.73   11.42
  -2 -13   1  139.84   10.69
   2 -13  -1  153.93   10.73
  -2  13   1  146.48   10.76
  -1 -13   1   98.13    7.32
   1 -13  -1   89.43    7.45
  -1  13   1   75.50    7.46
   0 -13   1  981.22   61.42
   0 -13  -1  961.14   61.51
   0  13   1  987.33   61.65
   0  13  -1 1007.63   61.49
  -1 -13  -1  153.28   11.22
   1 -13   1  164.53   11.34
   1  13   1  169.53   11.83
  -1  13  -1  165.89   11.34
  -2 -13  -1    2.31    3.15
   2 -13   1    8.85    2.90
   2  13   1    4.66    3.52
  -2  13  -1    4.97    2.84
   2  13   1    4.49    3.03
  -3 -13  -1   12.61    4.03
   3 -13   1   18.07    3.54
  -3  13  -1   20.91    3.36
   3  13   1   20.48    3.97
  -4 -13  -1  585.12   36.98
   4 -13   1  584.86   36.48
  -4  13  -1  580.21   36.48
  -4  13  -1  581.41   37.36
   4  13   1  552.89   36.78
  -5 -13  -1  135.65   11.54
  -5  13  -1  138.90   12.46
   5  13   1  143.27   11.22
  -5  13  -1  148.14   10.67
  -6 -13  -1  694.71   42.87
  -6  13  -1  651.16   43.29
  -6  13  -1  662.38   42.09
   6  13   1  653.20   42.50
  -7 -13  -1  226.57   17.09
  -7  13  -1  208.86   17.10
  -7  13  -1  204.88   14.92
   7  13   1  208.05   16.23
  -8 -13  -1   21.90    6.98
  -8  13  -1   13.15    8.27
   8  13   1   27.63    6.23
  -8  13  -1   19.35    4.71
  -9 -13  -1   33.85    8.66
   9  13   1   35.83    7.60
  -9  13  -1   44.59    8.88
 -10 -13  -1    7.86    9.52
 -10  13  -1   15.46    8.44
 -10 -14   1   98.92   12.74
 -10  14   1   66.06   10.32
  -9 -14   1   -4.08    8.50
  -9  14   1   -8.90    6.16
   9  14  -1    7.11    5.87
  -9  14   1   -3.93    7.18
  -8 -14   1   32.64    8.26
  -8  14   1   40.66    7.07
  -8  14   1   52.78    7.81
   8  14  -1   41.93    6.44
  -7 -14   1  367.83   23.58
  -7  14   1  333.27   23.11
   7  14  -1  310.86   22.21
  -7  14   1  309.91   22.76
  -6 -14   1  496.25   32.09
  -6  14   1  466.59   31.76
  -6  14   1  495.77   31.90
   6  14  -1  476.23   31.11
  -5 -14   1   79.66    7.39
   5 -14  -1   68.79    6.49
   5  14  -1   53.85    6.25
  -5  14   1   58.52    6.61
  -4 -14   1  132.15   10.72
   4 -14  -1  130.66   10.01
   4  14  -1  126.23    9.72
  -4  14   1  126.50   10.30
  -3 -14   1  154.16   12.21
   3 -14  -1  170.82   12.29
  -3  14   1  178.99   12.23
   3  14  -1  161.29   11.66
   2 -14  -1  278.54   17.69
  -2 -14   1  262.19   17.64
  -2  14   1  248.20   17.64
  -1 -14   1 1838.22  113.54
   1 -14  -1 1824.30  113.60
  -1  14   1 1827.04  113.70
   0 -14  -1  327.54   20.55
   0 -14   1  315.35   20.37
   0  14  -1  307.85   20.43
   0  14   1  295.82   20.60
  -1 -14  -1   23.06    3.96
   1 -14   1   17.36    3.65
   1  14   1   12.52    3.94
  -1  14  -1    7.01    3.09
   2 -14   1  487.19   30.61
  -2 -14  -1  477.89   30.69
   2  14   1  464.52   30.96
  -2  14  -1  485.65   30.56
   2  14   1  484.07   30.71
   3 -14   1   70.48    6.82
  -3 -14  -1   63.42    6.55
   3  14   1   75.43    7.16
  -3  14  -1   75.55    6.30
   4 -14   1  288.55   18.57
  -4 -14  -1  297.06   19.32
   4  14   1  270.42   18.95
  -4  14  -1  266.55   19.59
  -4  14  -1  278.06   18.57
  -5 -14  -1   55.95    6.86
   5  14   1   67.59    6.88
  -5  14  -1   73.15    6.76
  -5  14  -1   73.71    8.13
  -6  14  -1  149.02   10.56
   6  14   1  129.56   11.24
  -6  14  -1  112.86   11.82
  -7 -14  -1   40.81    7.05
  -7  14  -1   48.24    8.29
   7  14   1   34.47    6.83
  -7  14  -1   41.32    5.38
  -8 -14  -1  228.79   17.21
  -8  14  -1  172.58   16.83
   8  14   1  191.62   15.16
  -8  14  -1  185.02   14.12
  -9 -14  -1  192.56   16.30
  -9  14  -1  161.61   16.43
   9  14   1  177.30   14.87
 -10 -14  -1  130.03   15.59
 -10  14  -1  109.05   13.45
 -10  15   1   61.44   10.16
  -9 -15   1  235.71   19.36
  -9  15   1  214.07   17.81
   9  15  -1  215.63   16.88
  -9  15   1  209.64   17.28
  -8 -15   1  241.89   18.52
  -8  15   1  205.66   16.97
   8  15  -1  214.02   16.55
  -8  15   1  230.89   18.19
  -7 -15   1   21.80    7.02
  -7  15   1   16.57    5.68
   7  15  -1   13.29    5.30
  -7  15   1   22.67    6.40
  -6 -15   1   66.68    7.78
  -6  15   1   53.34    7.37
   6  15  -1   58.54    6.15
  -6  15   1   49.15    7.11
   5 -15  -1    7.98    4.38
  -5 -15   1    6.80    3.91
  -5  15   1    9.04    4.31
   5  15  -1    7.76    4.30
   4 -15  -1    8.32    4.06
  -4 -15   1   -0.87    4.46
   4  15  -1   10.30    3.96
  -4  15   1    4.30    4.01
   3 -15  -1   47.78    5.04
  -3 -15   1   31.00    4.94
  -3  15   1   36.52    5.04
   2 -15  -1  241.28   16.35
  -2 -15   1  219.51   16.05
  -2  15   1  245.76   16.26
  -1 -15   1  349.67   22.94
   1 -15  -1  361.51   23.28
  -1  15   1  354.63   23.40
   0 -15   1  286.08   20.00
   0 -15  -1  315.91   20.24
   0  15  -1  309.92   20.12
   0  15   1  306.82   20.12
   1 -15   1   43.15    4.83
  -1 -15  -1   44.92    5.27
  -1  15  -1   45.03    4.81
   1  15   1   45.57    5.43
   2 -15   1   49.15    5.22
  -2 -15  -1   46.42    5.07
   2  15   1   58.97    5.60
   2  15   1   51.45    5.93
  -2  15  -1   62.29    5.76
  -3 -15  -1 1033.47   64.80
   3 -15   1 1061.07   64.64
   3  15   1 1003.94   64.72
  -3  15  -1 1034.75   64.57
  -4 -15  -1   15.03    4.74
   4 -15   1   10.19    3.69
  -4  15  -1    9.22    3.48
   4  15   1    9.31    4.25
   5 -15   1   97.17    8.01
  -5 -15  -1   76.16    8.36
   5  15   1   95.42    9.39
  -5  15  -1   88.04    9.30
  -5  15  -1   82.23    7.86
  -6 -15  -1  387.56   25.32
  -6  15  -1  362.64   25.72
  -6  15  -1  371.08   24.17
   6  15   1  351.70   24.68
  -7 -15  -1  510.83   34.99
   7  15   1  527.96   34.41
  -7  15  -1  534.71   33.82
  -8 -15  -1   20.78    7.04
   8  15   1    8.47    5.86
  -8  15  -1    0.94    4.36
  -8  15  -1    8.13    8.44
  -9 -15  -1   20.92    7.99
   9  15   1   28.62    7.57
  -9  15  -1    4.89    8.13
 -10 -16   1   31.33   10.34
 -10  16   1   33.18    8.49
  -9 -16   1   86.05   11.40
  -9  16   1   66.83   10.53
   9  16  -1   85.41    8.98
  -8 -16   1   43.01    9.01
  -8  16   1   36.25    7.20
  -8  16   1   41.45    8.32
   8  16  -1   60.10    7.22
  -7 -16   1   13.69    6.65
  -7  16   1    7.19    5.55
   7  16  -1    7.14    5.45
  -7  16   1   19.08    6.60
  -6 -16   1   54.39    6.78
  -6  16   1   48.43    7.10
  -6  16   1   52.31    7.27
   6  16  -1   52.04    6.03
  -5 -16   1  204.00   15.39
   5 -16  -1  212.06   14.73
  -5  16   1  190.47   14.67
   5  16  -1  190.76   14.11
  -4 -16   1  229.76   17.06
   4 -16  -1  239.72   16.55
   4  16  -1  234.32   16.27
  -4  16   1  249.74   17.17
  -3 -16   1  169.45   11.61
   3 -16  -1  162.53   11.95
  -3  16   1  139.85   11.96
  -2 -16   1  201.21   14.14
   2 -16  -1  216.86   14.65
  -2  16   1  200.78   14.65
   1 -16  -1  803.03   48.97
  -1 -16   1  765.82   48.86
  -1  16   1  755.15   49.04
   0 -16   1   78.75    6.81
   0 -16  -1   81.25    7.15
   0  16   1   53.87    5.93
   0  16  -1   57.95    6.14
   1 -16   1    7.33    3.43
  -1 -16  -1    9.26    3.92
   1  16   1   11.38    3.33
  -1  16  -1    8.94    3.39
   2 -16   1  897.88   53.19
  -2 -16  -1  882.16   53.33
   2  16   1  779.81   53.34
  -2  16  -1  832.15   53.03
   2  16   1  828.12   53.12
  -3 -16  -1   42.56    5.71
   3 -16   1   46.30    4.96
   3  16   1   43.61    5.48
  -3  16  -1   39.94    4.78
  -4 -16  -1  719.01   46.13
   4 -16   1  730.49   45.63
   4  16   1  724.30   45.86
  -4  16  -1  714.34   45.62
  -5 -16  -1    7.95    5.14
   5 -16   1    0.97    3.65
  -5  16  -1    6.62    3.89
   5  16   1    1.44    4.58
  -5  16  -1    5.36    5.82
  -6 -16  -1    7.54    5.71
   6  16   1    6.73    5.00
  -6  16  -1    3.28    4.01
  -6  16  -1    6.38    6.69
   7  16   1  407.53   26.67
  -7  16  -1  403.61   27.91
  -7  16  -1  378.02   25.87
  -8 -16  -1   14.58    7.45
  -8  16  -1   10.08    7.95
  -8  16  -1   15.41    5.51
  -9 -16  -1   71.20   10.03
  -9  16  -1   56.46   10.36
   9  16   1   61.02    9.07
 -10 -17   1   28.40   10.37
 -10  17   1   29.75    8.71
  -9 -17   1   45.49    9.91
  -9  17   1   29.58    8.97
   9  17  -1   31.80    6.90
  -8 -17   1   12.36    7.87
  -8  17   1    5.52    6.01
   8  17  -1   11.91    6.07
  -8  17   1   14.19    7.09
  -7 -17   1  102.54   10.57
  -7  17   1   95.73    9.84
  -7  17   1   68.01    8.76
   7  17  -1   96.32    8.72
  -6 -17   1   57.58    8.16
  -6  17   1   53.74    7.23
   6  17  -1   48.30    6.53
  -6  17   1   61.50    7.53
  -5 -17   1  412.61   26.26
   5 -17  -1  388.30   25.42
  -5  17   1  358.11   25.86
   5  17  -1  376.97   25.35
   4 -17  -1  273.01   19.49
  -4 -17   1  280.21   19.19
   4  17  -1  282.69   18.95
  -4  17   1  286.97   19.46
  -3 -17   1  124.81   11.10
   3 -17  -1  128.93   10.87
  -3  17   1  156.51   11.63
  -2 -17   1  272.66   18.77
   2 -17  -1  286.39   18.74
  -2  17   1  263.96   18.78
   1 -17  -1 2841.62  176.05
   0 -17  -1    0.55    4.01
   0 -17   1    6.27    3.59
   0  17   1    6.21    3.40
   0  17  -1    9.59    3.68
  -1 -17  -1   43.69    5.46
   1 -17   1   42.66    5.16
  -1  17  -1   45.36    5.14
   1  17   1   45.72    5.79
   2 -17   1  243.07   16.40
  -2 -17  -1  243.89   16.76
  -2  17  -1  255.75   16.59
   2  17   1  232.85   16.10
   2  17   1  217.49   16.41
   3 -17   1  472.93   29.34
  -3 -17  -1  461.46   29.77
  -3  17  -1  446.18   29.34
   3  17   1  433.06   29.44
   4 -17   1  436.05   28.37
  -4 -17  -1  444.46   29.00
   4  17   1  444.04   28.66
  -4  17  -1  426.32   28.36
  -5 -17  -1   56.26    7.16
   5 -17   1   54.09    6.01
  -5  17  -1   57.98    6.11
   5  17   1   54.04    7.03
  -5  17  -1   72.47    8.16
  -6 -17  -1  159.29   12.79
  -6  17  -1  125.25   12.31
   6  17   1  126.82   11.48
  -6  17  -1  123.29   10.56
  -7 -17  -1  165.17   16.74
   7  17   1  195.57   15.57
  -7  17  -1  193.94   14.13
  -7  17  -1  190.41   16.91
  -8 -17  -1   40.01    8.55
   8  17   1   40.65    7.29
  -8  17  -1   48.29    9.38
  -9 -17  -1   31.62    8.83
   9  17   1   23.88    7.73
  -9  17  -1   11.23    8.84
   9  18  -1  151.91   13.93
  -9  18   1  156.42   15.38
  -8 -18   1   15.59    8.58
  -8  18   1   23.94    8.36
  -8  18   1   15.94    6.82
  -7 -18   1   23.16    7.41
   7  18  -1   22.39    5.51
  -7  18   1   15.02    6.62
  -6 -18   1  180.70   19.80
  -6  18   1  189.57   14.72
  -6  18   1  174.94   14.12
   6  18  -1  174.32   13.55
  -5 -18   1  435.08   27.74
   5 -18  -1  434.79   27.79
  -5  18   1  402.53   27.92
   5  18  -1  392.78   27.17
  -4 -18   1  418.62   27.64
   4 -18  -1  416.79   27.20
  -4  18   1  421.57   27.67
   4  18  -1  394.40   27.07
   3 -18  -1   84.00    8.09
  -3 -18   1   78.46    7.99
  -3  18   1   93.69    9.47
   2 -18  -1   78.51    8.29
  -2 -18   1   78.07    7.51
  -2  18   1   86.83    8.48
   1 -18  -1  363.66   23.29
  -1 -18   1  342.12   23.11
  -1  18   1  338.54   23.37
   0 -18  -1  136.77   11.15
   0 -18   1  117.72   10.77
   0  18  -1  157.51   11.10
   0  18   1  147.02   10.82
   1 -18   1   43.54    5.55
  -1 -18  -1   42.38    5.55
   1  18   1   41.92    5.93
  -1  18  -1   40.14    5.12
  -2 -18  -1 1228.32   75.37
   2 -18   1 1214.13   75.14
  -2  18  -1 1179.37   75.11
   2  18   1 1182.30   75.18
   3 -18   1   25.92    5.09
  -3 -18  -1   27.03    5.55
   3  18   1   19.60    4.18
  -3  18  -1   27.03    4.71
  -4 -18  -1  415.79   28.38
   4 -18   1  433.36   28.28
  -4  18  -1  430.88   28.20
   4  18   1  450.17   28.49
   5 -18   1  222.96   15.44
  -5 -18  -1  207.72   16.56
  -5  18  -1  212.89   16.90
  -5  18  -1  228.46   15.40
   5  18   1  201.52   15.82
   6  18   1   35.72    6.24
  -6  18  -1   36.99    5.51
  -6  18  -1   46.91    9.49
  -7 -18  -1   92.11   10.64
  -7  18  -1  110.99   11.63
   7  18   1   92.27    9.61
  -7  18  -1  105.95    9.51
  -8 -18  -1  147.12   14.72
   8  18   1  129.60   12.07
  -8  18  -1  120.02   13.27
  -9 -18  -1   18.77   10.14
   9  18   1    4.79    7.29
  -9  18  -1   -3.39    9.56
  -9 -19   1  130.58   13.69
  -9  19   1  108.54   12.18
   9  19  -1  110.03   13.82
  -8 -19   1  378.18   25.06
  -8  19   1  274.84   22.97
   8  19  -1  318.94   22.85
  -8  19   1  343.58   24.42
  -7 -19   1   40.16    8.58
  -7  19   1   23.55    7.19
   7  19  -1   27.69    6.36
  -7  19   1   24.28    6.68
   6 -19  -1  264.65   19.16
  -6 -19   1  295.20   20.60
  -6  19   1  276.70   19.84
   6  19  -1  243.95   19.18
  -6  19   1  278.67   19.94
   5 -19  -1   66.48    6.94
  -5 -19   1   49.99    7.69
  -5  19   1   49.86    7.40
   5  19  -1   52.42    6.38
   4 -19  -1   34.24    5.91
  -4 -19   1   47.46    6.98
   4  19  -1   53.48    5.97
  -4  19   1   50.23    6.78
  -3 -19   1  568.22   36.02
   3 -19  -1  552.53   36.16
  -3  19   1  555.68   36.47
   2 -19  -1   44.26    6.11
  -2 -19   1   52.49    6.17
  -2  19   1   44.52    6.24
  -1 -19   1  111.72    9.57
   1 -19  -1   86.51    9.48
  -1  19   1  116.89   10.05
   0 -19  -1    3.46    4.46
   0 -19   1    1.07    4.06
   0  19  -1    6.61    4.23
   0  19   1    3.26    3.65
   1 -19   1  917.34   57.41
  -1 -19  -1  941.60   57.44
   1  19   1  855.68   57.74
  -1  19  -1  926.08   57.49
  -2 -19  -1  475.18   32.16
   2 -19   1  493.14   32.07
  -2  19  -1  499.37   31.91
   2  19   1  501.90   32.03
  -3 -19  -1  253.95   18.75
   3 -19   1  263.73   18.29
   3  19   1  256.99   18.51
  -3  19  -1  281.77   18.21
   4 -19   1   31.51    5.38
  -4 -19  -1   30.15    6.15
  -4  19  -1   19.71    4.91
   4  19   1   19.83    5.38
  -5 -19  -1  338.18   23.75
   5 -19   1  354.22   22.74
  -5  19  -1  342.60   23.97
   5  19   1  323.75   23.02
  -5  19  -1  328.93   22.74
  -6 -19  -1   19.43    6.99
   6  19   1   10.24    5.71
  -6  19  -1   24.89    7.56
  -6  19  -1   13.45    4.84
  -7 -19  -1  472.98   30.42
  -7  19  -1  420.05   28.51
   7  19   1  424.32   30.33
  -7  19  -1  426.82   30.57
  -8 -19  -1   -6.13    7.52
   8  19   1    7.99    6.37
  -8  19  -1    7.39    8.27
  -9 -19  -1   87.84   11.33
  -9  19  -1   64.50   11.81
   9  19   1   66.15    9.78
  -9 -20   1   38.39   10.44
  -9  20   1   50.28    9.38
  -8 -20   1   79.65   10.84
  -8  20   1   54.98    9.93
   8  20  -1   55.07    7.66
  -8  20   1   54.81    8.31
  -7 -20   1   98.79   10.54
  -7  20   1   64.82    9.34
   7  20  -1   80.89    8.56
  -7  20   1   65.24    8.73
  -6 -20   1  114.15   11.38
   6 -20  -1  109.84   11.08
  -6  20   1  105.66   10.41
   6  20  -1  118.57   11.18
   5 -20  -1   35.32    6.37
   5  20  -1   45.56    6.11
  -5  20   1   51.04    6.74
   4 -20  -1   62.31    7.76
  -4 -20   1   62.11    8.08
  -4  20   1   68.78    7.62
   4  20  -1   75.81    7.24
   3 -20  -1  139.60   11.64
  -3 -20   1  144.18   11.99
  -3  20   1  126.77   11.71
  -2 -20   1 1113.53   68.26
   2 -20  -1 1068.03   68.36
  -2  20   1 1074.34   68.49
   1 -20  -1  111.94   10.55
  -1 -20   1  116.04   10.54
  -1  20   1  142.53   11.20
   0 -20   1   91.22    9.07
   0 -20  -1  110.13    9.55
   0  20   1   91.00    8.75
   0  20  -1   93.83    9.27
   1 -20   1  278.50   18.04
  -1 -20  -1  268.68   18.22
   1  20   1  234.51   18.54
  -1  20  -1  246.26   17.99
   2 -20   1  398.88   26.01
  -2 -20  -1  392.63   26.06
  -2  20  -1  373.83   25.65
   3 -20   1  161.26   12.96
  -3 -20  -1  143.98   12.14
   3  20   1  156.05   12.70
  -3  20  -1  172.44   12.66
   4 -20   1  315.12   20.73
  -4 -20  -1  327.98   21.45
   4  20   1  281.69   20.66
  -4  20  -1  274.94   20.42
   5 -20   1  314.24   20.47
   5  20   1  294.78   20.70
  -5  20  -1  276.76   20.19
  -6 -20  -1  148.62   14.49
  -6  20  -1  155.16   14.73
  -6  20  -1  158.85   12.42
   6  20   1  153.49   13.23
  -7 -20  -1   59.78    9.49
   7  20   1   64.67    8.72
  -7  20  -1   62.51    6.94
  -7  20  -1   54.47    9.68
  -8 -20  -1    8.28    9.13
   8  20   1   17.62    6.85
  -8  20  -1    9.07    8.52
  -9 -20  -1   78.02   12.04
  -9  20  -1   71.72   12.16
   9  20   1   64.20   12.96
  -9 -21   1  139.21   14.35
  -9  21   1   86.94   11.89
   8  21  -1   54.58    9.48
  -8  21   1   41.48    8.04
  -8  21   1   47.63    8.97
  -7 -21   1   55.17    9.57
  -7  21   1   44.36    7.64
  -7  21   1   48.15    8.31
   7  21  -1   48.31    6.94
  -6 -21   1  601.67   39.83
   6 -21  -1  626.73   38.94
  -6  21   1  579.98   38.98
   6  21  -1  575.39   38.73
   5 -21  -1  260.79   19.06
  -5 -21   1  266.29   20.09
   5  21  -1  268.90   19.16
  -5  21   1  266.90   19.37
  -4 -21   1  165.03   14.07
   4 -21  -1  165.97   13.45
   4  21  -1  170.11   12.97
  -4  21   1  154.41   13.46
  -3 -21   1   38.36    6.39
   3 -21  -1   51.55    6.65
  -3  21   1   42.68    6.61
   2 -21  -1   56.63    6.78
  -2 -21   1   48.08    6.59
  -2  21   1   50.41    6.98
   1 -21  -1   32.23    5.91
  -1 -21   1   36.57    4.91
  -1  21   1   28.87    5.14
   0 -21  -1  110.26    8.96
   0 -21   1  108.41    9.71
   0  21   1   93.09    9.19
   0  21  -1   92.69    9.55
  -1 -21  -1  506.53   31.41
   1 -21   1  497.47   31.12
   1  21   1  442.77   31.50
  -1  21  -1  454.57   31.12
  -2 -21  -1   80.24    8.78
   2 -21   1   97.32    9.31
  -2  21  -1   95.79    9.08
   3 -21   1   12.21    5.21
  -3 -21  -1    6.60    4.31
  -3  21  -1   12.30    4.51
   3  21   1   12.78    5.36
   4 -21   1   68.95    7.52
  -4 -21  -1   61.50    8.41
   4  21   1   86.96    7.96
  -4  21  -1   64.35    7.00
  -5 -21  -1   79.16    8.51
   5 -21   1   76.35    7.83
  -5  21  -1   72.86    7.72
   5  21   1   86.63    8.52
  -5  21  -1   77.22    9.17
  -6 -21  -1   83.76    9.57
  -6  21  -1   65.45    7.49
  -6  21  -1   70.14    9.31
   6  21   1   76.27    9.45
  -7 -21  -1   28.27    8.62
  -7  21  -1   27.85    8.75
  -7  21  -1   39.76    6.09
   7  21   1   48.40    8.09
   8  21   1   12.26    7.41
  -8  21  -1    9.37    8.74
  -9 -22   1   89.77   14.92
  -9  22   1   73.69   10.86
  -8 -22   1  113.41   13.40
   8  22  -1  117.59   11.42
  -8  22   1  119.06   12.41
  -7 -22   1   19.70    8.88
   7  22  -1   30.31    6.48
  -7  22   1   33.84    7.70
  -7  22   1   22.51    7.17
   6 -22  -1   20.28    6.69
  -6 -22   1   25.61    7.72
  -6  22   1   36.53    7.22
   6  22  -1   29.99    6.79
   5 -22  -1   44.85    6.74
  -5 -22   1   32.56    6.51
  -5  22   1   29.00    6.61
   5  22  -1   57.71    6.79
   4 -22  -1    9.64    5.69
  -4 -22   1   16.45   11.45
  -4  22   1   22.86    6.60
   4  22  -1   26.60    6.12
   3 -22  -1  285.32   20.44
  -3 -22   1  291.08   20.63
  -3  22   1  288.38   20.60
  -2 -22   1   68.36    7.93
   2 -22  -1   57.66    7.72
  -2  22   1   86.67    8.27
  -1 -22   1  722.47   45.55
   1 -22  -1  715.28   45.63
  -1  22   1  692.72   45.84
   0 -22   1   50.65    6.73
   0 -22  -1   57.19    7.16
   0  22   1   54.67    7.35
   0  22  -1   61.15    7.08
  -1 -22  -1   40.73    6.34
   1 -22   1   30.35    5.80
   1  22   1   40.34    6.54
  -1  22  -1   29.06    5.80
   2 -22   1  127.56   11.01
  -2 -22  -1  126.68   11.48
  -2  22  -1  106.06   10.55
  -3 -22  -1    3.99    5.46
   3 -22   1    0.56    4.89
  -3  22  -1    1.92    4.52
   3  22   1    8.23    5.20
  -4 -22  -1  322.23   23.59
   4 -22   1  328.92   23.04
   4  22   1  362.50   23.24
  -4  22  -1  324.99   22.96
   5 -22   1   63.37    7.55
  -5 -22  -1   63.83    9.02
  -5  22  -1   70.69    9.21
  -5  22  -1   70.75    7.69
   5  22   1   93.54    9.08
   6 -22   1   58.17    6.88
  -6 -22  -1   65.13    9.37
   6  22   1   68.86    8.11
  -6  22  -1   47.05    9.04
  -6  22  -1   58.56    7.03
  -7 -22  -1   14.40    8.17
  -7  22  -1   14.65    7.90
   7  22   1   20.97    7.41
  -7  22  -1   19.48    8.67
  -8 -22  -1  428.57   28.65
   8  22   1  356.92   27.17
  -8  22  -1  369.84   28.22
  -8 -23   1   28.61    9.98
  -8  23   1    7.97    7.85
   8  23  -1   27.84    7.80
  -7 -23   1  121.11   13.73
  -7  23   1   82.93   10.54
  -7  23   1  102.71   11.13
   7  23  -1  111.01   11.05
  -6 -23   1  136.25   13.03
   6 -23  -1  140.64   12.89
   6  23  -1  117.14   11.79
  -6  23   1  119.53   11.89
  -5 -23   1  190.00   15.66
   5 -23  -1  182.87   14.84
  -5  23   1  144.01   14.23
   5  23  -1  167.41   14.45
   4 -23  -1   59.39    7.55
  -4 -23   1   59.65    7.97
   4  23  -1   56.20    7.23
  -4  23   1   47.06    7.95
   3 -23  -1   61.93    7.86
  -3 -23   1   72.18    8.28
  -3  23   1   71.10    8.28
  -2 -23   1  374.87   25.01
   2 -23  -1  378.55   25.53
  -2  23   1  365.72   25.76
   1 -23  -1   12.00    5.29
  -1 -23   1   19.30    5.64
  -1  23   1    8.98    5.93
   0 -23  -1   66.30    7.62
   0 -23   1   60.58    7.36
   0  23   1   56.52    7.90
   1 -23   1    8.70    5.09
  -1 -23  -1   17.06    5.92
  -1  23  -1    8.93    5.15
   1  23   1    4.96    5.84
  -2 -23  -1    3.65    5.76
   2 -23   1   10.38    5.20
  -2  23  -1   16.58    5.59
   3 -23   1  133.23   11.96
  -3  23  -1  137.15   12.29
   3  23   1  138.48   12.33
  -4 -23  -1   81.41    9.04
   4 -23   1   87.15    8.52
  -4  23  -1   67.64    7.68
   4  23   1   67.62    8.79
   5 -23   1   16.16    5.64
  -5 -23  -1   16.57    7.21
  -5  23  -1    9.75    6.71
   5  23   1   16.72    6.30
  -5  23  -1    9.68    5.32
   6 -23   1   24.81    5.75
  -6 -23  -1   20.88    8.20
  -6  23  -1   33.40    8.22
   6  23   1   18.65    6.64
  -6  23  -1   37.41    5.97
  -7  23  -1   19.05    8.60
   7  23   1   28.11    7.85
  -8 -23  -1   36.42    9.88
   8  23   1   39.22    8.55
  -8  23  -1   23.24   10.21
  -8 -24   1  103.61   13.25
   8  24  -1   95.47   10.68
  -8  24   1   77.39   11.05
  -7 -24   1   11.76    9.09
   7  24  -1   23.46    7.11
  -7  24   1   16.52    7.49
  -7  24   1   14.13    7.27
   6 -24  -1   62.75    8.61
  -6 -24   1   71.60   10.22
  -6  24   1   59.45    8.86
   6  24  -1   65.91    8.35
  -5 -24   1   56.75    8.70
   5 -24  -1   46.68    7.45
   5  24  -1   49.28    7.36
  -5  24   1   41.17    7.52
   4 -24  -1   46.84    7.90
  -4 -24   1   40.74    7.98
  -4  24   1   43.95    7.58
   4  24  -1   61.19    7.41
   3 -24  -1   24.63    6.35
  -3 -24   1   28.24    5.58
  -3  24   1   29.31    6.67
  -2 -24   1  218.99   17.41
   2 -24  -1  236.06   17.41
  -2  24   1  233.91   17.77
   1 -24  -1   30.85    6.45
  -1 -24   1   25.68    6.22
  -1  24   1    9.96    6.34
   0 -24  -1  159.59   13.21
   0 -24   1  192.22   14.23
   0  24   1  174.82   14.86
  -1 -24  -1  153.48   13.16
   1 -24   1  151.18   12.68
   1  24   1  141.87   13.57
  -1  24  -1  145.72   12.75
   2 -24   1  104.04   10.59
  -2  24  -1  102.69    9.88
   3 -24   1   29.63    6.34
  -3 -24  -1   41.60    7.37
   3  24   1   34.46    7.05
  -3  24  -1   39.75    6.56
  -4 -24  -1  207.65   16.64
   4 -24   1  203.74   17.11
   4  24   1  252.79   17.19
  -4  24  -1  222.09   16.90
   5 -24   1   73.05    8.22
  -5 -24  -1   72.36    9.72
  -5  24  -1   64.00    7.73
   5  24   1   68.41    8.53
  -6 -24  -1    3.48    7.93
   6 -24   1   17.64    5.75
   6  24   1   30.30    7.50
  -6  24  -1   26.06    8.15
  -6  24  -1   14.40    5.90
  -7 -24  -1  352.09   26.31
  -7  24  -1  362.10   26.07
   7  24   1  334.15   25.18
  -8 -24  -1  -11.18    9.14
  -8  24  -1   -5.03    8.87
   8  24   1   10.51    7.31
  -8  25   1   21.59    8.53
   8  25  -1   28.77    8.30
  -7 -25   1   50.93   10.43
  -7  25   1   33.10    8.43
  -7  25   1   35.20    9.47
   7  25  -1   45.71    8.35
  -6 -25   1  123.00   13.53
   6 -25  -1  146.29   13.05
  -6  25   1  136.40   14.14
   6  25  -1  143.32   13.76
  -5 -25   1  216.76   17.80
   5 -25  -1  189.10   17.16
  -5  25   1  204.17   17.45
   5  25  -1  211.87   16.17
   4 -25  -1   38.49    7.33
  -4 -25   1   42.40    8.06
  -4  25   1   58.26    7.94
   4  25  -1   44.23    8.42
   3 -25  -1  372.87   25.69
  -3 -25   1  353.51   25.85
  -3  25   1  383.78   26.02
  -2 -25   1  185.84   14.79
   2 -25  -1  171.49   14.44
  -2  25   1  155.39   14.60
  -1 -25   1  378.27   25.85
   1 -25  -1  363.56   25.31
  -1  25   1  388.07   26.40
   0 -25  -1   21.15    6.29
   0 -25   1   11.76    5.88
   0  25   1   16.06    6.69
  -1 -25  -1  114.13   13.44
   1 -25   1   91.51    9.05
  -1  25  -1   71.95    8.78
   1  25   1   88.47   10.08
   2 -25   1  126.20   11.38
  -2 -25  -1  103.98   10.69
  -2  25  -1  105.33   10.62
  -3 -25  -1  354.89   25.85
   3 -25   1  377.86   25.30
   3  25   1  381.48   25.66
  -3  25  -1  354.85   25.13
  -4 -25  -1  121.11   11.26
   4 -25   1  107.58   11.00
  -4  25  -1  103.78   10.12
   4  25   1  104.95   10.63
   5 -25   1   30.81    6.60
  -5 -25  -1   37.20    8.63
  -5  25  -1   38.17    6.68
   5  25   1   33.91    7.28
   6 -25   1   21.42    6.16
  -6  25  -1   21.23    8.02
  -6  25  -1   27.26    6.34
   6  25   1   25.89    7.31
  -7 -25  -1  118.96   12.93
  -7  25  -1   95.72   12.28
   7  25   1  106.91   11.07
  -8 -26   1  199.62   19.56
  -8  26   1  176.06   17.16
  -7 -26   1    1.83    8.98
  -7  26   1   15.58    7.85
   7  26  -1    9.70    6.82
  -7  26   1   10.51    7.77
  -6 -26   1  353.05   26.31
   6 -26  -1  325.67   26.03
   6  26  -1  359.22   24.52
   5 -26  -1  173.50   15.97
  -5 -26   1  145.56   14.55
  -5  26   1  160.29   15.53
   5  26  -1  167.07   15.10
   4 -26  -1   20.21    7.01
  -4 -26   1   32.14    7.56
  -4  26   1   23.55    7.09
   4  26  -1   29.10    7.06
   3 -26  -1   89.97    9.87
  -3 -26   1  107.33   10.58
  -3  26   1   92.32   10.24
  -2 -26   1   47.69    7.59
   2 -26  -1   40.17    7.46
  -2  26   1   36.60    7.69
  -1 -26   1  189.37   16.10
  -1  26   1  156.65   15.16
   0 -26  -1  670.31   43.17
   0 -26   1  680.27   42.95
   0  26   1  619.43   44.65
  -1 -26  -1   26.87    6.67
   1 -26   1   22.57    6.53
  -1  26  -1   40.17    7.17
   1  26   1   34.30    7.64
  -2 -26  -1  135.32   14.20
   2 -26   1  167.77   13.85
  -2  26  -1  163.57   14.38
   2  26   1  167.97   14.50
  -3 -26  -1   81.24    9.89
   3 -26   1   90.62    9.72
   3  26   1   95.02    9.99
  -3  26  -1   84.34    9.04
   4 -26   1   48.19    7.29
  -4 -26  -1   65.96    8.96
   4  26   1   42.17    7.86
  -4  26  -1   48.74    7.21
   5 -26   1    3.69    6.31
  -5 -26  -1   -0.09    7.90
  -5  26  -1    4.66    5.88
   5  26   1    3.25    7.20
  -6 -26  -1   64.66   10.65
   6 -26   1   70.38    8.21
   6  26   1   62.38    9.01
  -6  26  -1   62.11    8.13
  -6  26  -1   80.04   10.54
  -7 -26  -1   54.60   10.75
   7  26   1   45.58    9.91
  -7  26  -1   52.18    9.89
   7  27  -1   16.85    8.15
  -7  27   1   16.01    7.94
   6 -27  -1   11.59    6.69
  -6 -27   1   13.53    9.01
  -6  27   1    8.41    6.86
   6  27  -1    1.08    6.76
   5 -27  -1   23.66    7.80
  -5 -27   1   32.24   10.25
  -5  27   1   37.98    7.88
   5  27  -1   40.85    7.67
  -4 -27   1  323.71   22.25
   4 -27  -1  272.23   21.23
   4  27  -1  295.51   21.37
  -4  27   1  261.78   21.52
  -3 -27   1  884.36   55.78
   3 -27  -1  836.83   55.49
  -3  27   1  870.02   56.99
   2 -27  -1    8.74    6.50
  -2 -27   1   15.87    6.73
  -2  27   1    4.98    6.94
  -1 -27   1  167.93   15.25
   1 -27  -1  182.54   15.15
  -1  27   1  188.63   16.02
   0 -27   1   85.79    9.45
   0 -27  -1   88.54    8.73
   0  27   1   82.75   10.20
  -1 -27  -1  130.71   13.08
   1 -27   1  130.99   12.85
  -1  27  -1  131.77   12.64
  -2 -27  -1   90.95   10.68
   2 -27   1  125.40   11.89
  -2  27  -1  110.41   10.89
   2  27   1  110.13   11.40
  -3 -27  -1    1.37    6.99
   3 -27   1   11.21    6.87
  -3  27  -1    3.19    5.70
   3  27   1    8.90    7.18
  -4 -27  -1   64.20    9.56
   4 -27   1   56.85    8.04
   4  27   1   73.40    9.57
  -4  27  -1   57.82    8.54
  -5 -27  -1  149.67   15.67
   5 -27   1  148.85   13.64
  -5  27  -1  140.76   13.48
   5  27   1  141.13   14.20
  -6 -27  -1   35.32    9.71
   6  27   1   48.09    8.48
  -6  27  -1   41.64    9.18
  -7 -27  -1   76.22   12.03
   7  27   1   68.43    9.59
  -7  27  -1   60.93   12.79
  -7 -28   1  413.67   27.83
  -7  28   1  279.42   26.65
   7  28  -1  340.80   24.65
  -6 -28   1   21.34    9.25
   6 -28  -1   27.38    8.11
  -6  28   1   12.07    8.15
   6  28  -1   23.22    8.44
   5 -28  -1   19.04    8.00
  -5 -28   1   19.81    6.94
   5  28  -1    3.68    7.04
  -5  28   1   13.64    7.97
  -4 -28   1    8.32    7.87
   4 -28  -1    4.07    7.00
  -4  28   1   20.67    8.07
   4  28  -1   15.70    7.34
   3 -28  -1   67.67    9.15
  -3 -28   1   72.87    8.46
  -3  28   1   59.29    9.17
   2 -28  -1   18.12    7.11
  -2 -28   1   27.98    6.07
  -2  28   1   16.60    7.43
  -1 -28   1   51.79    8.30
   1 -28  -1   51.21    8.36
  -1  28   1   60.12    8.85
   0 -28   1   51.97    7.99
   0 -28  -1   52.20    8.30
   0  28   1   54.15    8.92
  -1 -28  -1   88.86   10.16
   1 -28   1   97.03    9.98
  -2 -28  -1  215.47   18.40
   2 -28   1  216.12   18.08
  -2  28  -1  238.82   23.75
   2  28   1  263.44   19.18
  -3 -28  -1  231.82   19.80
   3  28   1  260.71   19.66
   4 -28   1   74.86    9.84
  -4  28  -1   68.05    9.00
   4  28   1   77.07    9.67
   5 -28   1   54.23    9.21
  -5 -28  -1   52.82    9.96
  -5  28  -1   47.28    8.11
   5  28   1   56.67    9.00
  -6 -28  -1   57.26   10.87
  -6  28  -1   62.58    9.83
   6 -29  -1  197.76   17.09
  -6 -29   1  202.96   25.35
  -6  29   1  162.86   17.36
   6  29  -1  188.27   17.26
  -5 -29   1    7.31    8.51
   5 -29  -1   16.27    7.87
   5  29  -1   15.16    7.70
  -5  29   1    4.76    7.92
   4 -29  -1   35.68    8.38
  -4 -29   1   37.51   10.32
   4  29  -1   52.62    8.84
  -4  29   1   55.81    8.99
   3 -29  -1   16.36    7.52
  -3 -29   1   40.31    8.33
  -3  29   1   42.59    8.45
   2 -29  -1   99.01   10.79
  -2 -29   1  110.83   11.08
  -2  29   1   92.44   11.54
   1 -29  -1  170.13   14.87
  -1 -29   1  155.95   14.69
  -1  29   1  143.66   15.04
   0 -29  -1  319.90   23.11
   0 -29   1  323.14   22.91
   0  29   1  296.49   23.62
  -1 -29  -1   22.94    7.55
   1 -29   1   25.93    7.26
   2 -29   1   74.00    9.45
  -2 -29  -1   77.53    8.99
   2  29   1   93.24   10.60
  -2  29  -1   85.11   10.00
  -3 -29  -1   35.45    8.60
   3 -29   1   24.41    7.41
   3  29   1   45.12    8.72
  -3  29  -1   30.62    7.79
   4 -29   1   56.24    8.22
  -4 -29  -1   46.59    9.57
  -4  29  -1   47.80    7.86
   4  29   1   56.65    9.17
   5 -29   1   69.87    9.33
  -5 -29  -1   70.08   10.99
   5  29   1   94.75   16.91
  -5  29  -1   66.19    8.84
  -6 -29  -1   63.80   11.32
  -6  29  -1   60.63   11.85
   6  29   1   76.42   10.10
  -6 -30   1   13.25    9.67
   6 -30  -1    0.77    6.98
  -6  30   1   -7.14    7.29
   5 -30  -1    4.54    7.06
  -5 -30   1    5.45    9.03
   5  30  -1    1.12    7.78
  -5  30   1    1.96    7.45
  -4 -30   1  114.51   12.61
   4 -30  -1  108.28   11.85
  -4  30   1  105.59   12.19
   4  30  -1  148.26   12.83
   3 -30  -1  157.50   14.27
  -3  30   1  146.34   15.43
   2 -30  -1  138.73   12.95
  -2 -30   1  149.62   14.58
  -2  30   1  128.06   13.47
  -1 -30   1  141.88   14.50
   1 -30  -1  154.49   14.59
   0 -30  -1   12.52    7.27
   0 -30   1   15.00    7.00
   0  30   1    8.12    7.66
   1 -30   1   28.59    7.56
  -1 -30  -1   13.35    7.53
   2 -30   1   17.44    7.34
  -2 -30  -1   24.23    6.49
   2  30   1   26.53    8.88
  -3 -30  -1   92.69   11.13
   3 -30   1   86.35   10.61
  -3  30  -1   82.17   10.24
   3  30   1   95.63   11.10
   4 -30   1   69.17    9.19
  -4 -30  -1   73.87   10.88
  -4  30  -1   66.15    9.28
   5 -30   1   -1.67    7.15
  -5  30  -1    2.87    7.02
   5  30   1   15.94    8.86
  -6 -30  -1   47.33   10.63
   6  30   1   36.75    9.34
  -6  30  -1   44.70    9.82
  -6 -31   1   57.41   11.97
   6 -31  -1   43.76   15.00
   6  31  -1   71.71   10.32
   5 -31  -1   40.28    8.43
  -5 -31   1   28.38   10.10
  -5  31   1   30.93    9.45
   5  31  -1   30.47   10.31
  -4 -31   1   33.72    9.28
   4 -31  -1   38.19    8.48
  -4  31   1   21.72    8.31
   4  31  -1   26.78    9.19
   3 -31  -1   20.92    8.22
  -3 -31   1   38.97    9.02
  -3  31   1   20.76    9.14
   3  31  -1   42.41    9.68
   2 -31  -1   49.62    8.86
  -2  31   1   37.05    9.09
   1 -31  -1  125.95   12.06
  -1 -31   1  107.13   11.65
  -1  31   1  106.92   12.06
   0 -31  -1   26.50    6.56
   0 -31   1   18.01    7.41
   1 -31   1  157.94   15.17
  -1 -31  -1  165.74   15.88
   2 -31   1   39.96    8.86
  -2 -31  -1   41.61    8.62
   2  31   1   51.24   11.81
   3 -31   1   14.13    7.29
  -3 -31  -1   12.40    8.32
  -3  31  -1   13.74    6.91
   3  31   1   20.44    9.07
  -4 -31  -1   12.45    8.95
   4 -31   1   11.36    7.83
  -4  31  -1   17.36    7.80
   4  31   1   23.33    9.45
  -5 -31  -1   34.69   10.07
   5  31   1   49.13   10.24
  -5 -32   1   82.23   11.78
   5 -32  -1   77.57   10.85
   5  32  -1   78.83   11.77
  -5  32   1   57.78   10.43
   4 -32  -1   13.08    8.76
   4  32  -1    7.58    9.18
  -4  32   1   22.72    8.65
  -3 -32   1   46.77    9.94
   3 -32  -1   61.50    9.66
   3  32  -1   73.39   11.40
  -3  32   1   58.02   10.13
  -2 -32   1    2.26    8.05
   2 -32  -1    2.80    7.44
  -2  32   1    6.93    8.26
   1 -32  -1   24.77    8.29
  -1  32   1   40.77    9.00
   0 -32  -1   54.41   15.45
   0 -32   1   41.29    8.42
   1 -32   1   14.67    8.25
  -1 -32  -1    7.55    6.09
  -2 -32  -1   74.98   10.27
   2 -32   1   66.31    9.83
   2  32   1   75.03   11.23
   3 -32   1   35.05    8.89
  -3 -32  -1   30.40    9.13
   3  32   1   22.86    9.68
  -4 -32  -1  117.55   13.10
   4 -32   1  101.34   11.71
  -4  32  -1   94.62   11.29
   4  32   1  106.62   12.50
  -5 -32  -1   91.63   12.27
   5  32   1   71.60   13.30
   4 -33  -1   89.55   11.25
  -4 -33   1   94.48   12.27
  -4  33   1   71.33   12.01
   4  33  -1   99.98   13.12
   3 -33  -1  168.00   16.20
  -3 -33   1  182.47   17.28
   3  33  -1  189.08   17.89
  -3  33   1  131.37   15.20
  -2 -33   1   31.85    9.22
   2 -33  -1   34.56    9.13
  -2  33   1   38.58    9.57
  -1 -33   1   36.37    8.66
   1 -33  -1   48.14    9.12
  -1  33   1   24.81    9.02
   0 -33   1    4.72    9.19
   0 -33  -1    7.02    8.15
   1 -33   1   26.50    9.80
  -1 -33  -1   21.89    8.48
   2 -33   1  132.81   13.53
  -2 -33  -1  149.94   14.37
   2  33   1  165.40   15.73
   3 -33   1   27.76    8.21
  -3 -33  -1   29.76    9.59
   3  33   1   31.47   10.26
  -4 -33  -1   41.06   10.80
   4 -33   1   54.50    8.92
   4 -34  -1   28.89    9.03
  -4 -34   1   16.87    9.74
  -4  34   1    9.31    8.78
   4  34  -1   20.76   12.11
   3 -34  -1   35.34    8.95
  -3 -34   1   18.76    9.15
  -3  34   1   20.14    9.30
   3  34  -1   23.55   10.87
  -2 -34   1   12.86    9.01
   2 -34  -1   26.33    8.61
  -2  34   1   14.42    8.88
  -1 -34   1   26.08    8.50
   1 -34  -1   41.41    9.32
   0 -34   1  146.32   15.36
   0 -34  -1  156.91   16.03
   1 -34   1   17.73    8.35
  -1 -34  -1   12.90    8.58
  -2 -34  -1  161.35   17.52
   2 -34   1  167.84   17.67
   2  34   1  230.28   21.17
  -3 -34  -1   47.31   10.00
   3  34   1   33.53   12.47
   3 -35  -1   76.47   11.85
  -3 -35   1   82.75   11.55
  -3  35   1   68.10   12.42
   3  35  -1  108.68   14.03
  -2 -35   1    0.76    8.65
   2 -35  -1   13.51    8.57
  -2  35   1    3.33    8.85
   1 -35  -1   99.16   12.02
   0 -35   1   38.84    9.26
  -1 -35  -1   75.02   11.19
   1 -35   1   71.03   10.61
  -2 -35  -1   30.14    9.83
   2 -35   1   45.21    9.52
   2  35   1   67.53   12.39
   1 -36  -1   44.34    9.49
  -1 -36   1   23.57    9.07
   0 -36  -1   22.91    8.97
   0 -36   1   -0.87    9.83
   1 -36   1   42.37   11.39
  -1 -36  -1   41.49   10.31
 -11   0   2   64.90   11.59
 -10   0   2   23.80    6.35
  -9   0   2  203.84   15.50
  -8   0   2  308.32   20.80
  -7   0   2    5.39    3.76
  -6   0   2 1029.75   64.47
  -5   0   2    3.13    2.37
   5   0  -2    3.45    1.96
  -4   0   2  149.06    9.78
  -3   0   2  130.75    8.37
  -2   0   2   53.70    3.42
   1   0  -2    3.85    0.67
   0   0  -2  288.88   18.31
   0   0  -2  299.03   18.41
  -1   0  -2   14.18    1.33
   1   0   2   12.08    1.72
   1   0   2   14.91    1.35
  -1   0  -2   14.44    2.01
   2   0   2 1373.81  178.85
   2   0   2 1618.33  113.02
  -2   0  -2 1636.99  113.38
  -2   0  -2 1821.31  190.61
  -3   0  -2   10.63    2.56
   3   0   2   10.53    2.89
  -4   0  -2   91.41    8.33
   4   0   2  104.81    7.99
  -5   0  -2    2.28    4.14
   5   0   2    3.97    3.56
  -6   0  -2   53.44    6.97
   6   0   2   60.50    6.47
  -7   0  -2  161.86   14.05
   7   0   2  178.41   13.35
  -8   0  -2   62.52    9.51
   8   0   2   78.20    8.63
  -8   0  -2   76.54    7.67
  -9   0  -2    3.16    7.31
  -9   0  -2   13.08    4.69
   9   0   2   10.61    6.80
 -10   0  -2  150.78   14.78
 -10  -1   2  355.36   24.68
 -10   1   2  358.98   24.66
  -9  -1   2  297.12   21.03
  -9   1   2  304.83   20.97
  -8  -1   2  112.43    9.82
  -8   1   2  103.82    9.53
  -7  -1   2  235.70   15.07
   7   1  -2  209.61   14.46
  -7   1   2  201.22   14.80
  -6  -1   2   21.87    3.76
   6   1  -2   29.55    3.71
  -5  -1   2   28.69    3.07
  -5   1   2   23.95    2.97
   5   1  -2   19.05    2.58
  -4  -1   2  169.93   10.86
  -4   1   2  172.83   10.89
   4   1  -2  158.03   10.72
  -3  -1   2 2166.88  137.72
   3  -1  -2 2034.97  172.65
   3  -1  -2 2057.63  172.69
  -3  -1   2 1986.78  187.42
  -3   1   2 2113.02  133.95
   3   1  -2 1962.65  187.77
   3   1  -2 1929.42  135.83
  -3   1   2 2172.67  134.81
  -2  -1   2  248.00   24.98
   2  -1  -2  267.70   22.76
   2  -1  -2  197.94   48.01
  -2   1   2  247.00   50.70
  -2   1   2  283.76   23.04
   2   1  -2  205.65   55.50
  -1  -1   2   21.35    1.62
   0  -1   2    4.06    1.04
   0  -1  -2    0.72    1.03
   0  -1  -2    2.52    0.78
   0   1   2    2.43    1.04
   0   1   2    2.42    0.78
   0   1  -2    2.50    0.98
  -1  -1  -2   89.13    6.44
   1  -1   2   90.92    6.25
   1   1   2   95.28    6.01
  -1   1  -2   93.04    5.81
   2  -1   2 1843.38  195.76
   2  -1   2 1709.48  121.32
  -2  -1  -2 1569.30  191.69
  -2  -1  -2 1803.05  123.72
  -2   1  -2 1829.74  122.55
  -2   1  -2 2019.29  195.54
   2   1   2 1908.76  203.86
   2   1   2 1702.71  122.80
  -3  -1  -2  378.35   24.05
   3  -1   2  378.48   23.90
  -3  -1  -2  372.38   23.36
  -3   1  -2  372.75   24.01
   3   1   2  363.75   23.86
  -4  -1  -2    1.40    3.47
   4  -1   2   15.20    3.31
  -4   1  -2   13.86    3.61
   4   1   2    8.00    3.12
  -5  -1  -2  147.48   12.12
   5  -1   2  155.43   11.69
  -5   1  -2  154.93   12.06
   5   1   2  170.06   11.72
   6  -1   2   19.76    4.90
  -6  -1  -2   29.86    6.16
   6   1   2   21.36    4.90
  -6   1  -2   24.59    5.60
  -7  -1  -2   35.67    4.69
   7  -1   2   41.17    6.47
  -7  -1  -2   25.91    6.61
   7   1   2   56.38    6.32
  -7   1  -2   38.67    6.79
  -8  -1  -2   36.28    5.05
   8  -1   2   32.40    6.54
  -8  -1  -2   23.80    7.14
  -8   1  -2   36.49    4.73
   8   1   2   42.56    6.62
  -8   1  -2   18.95    7.12
   9  -1   2  168.72   14.22
  -9  -1  -2  147.67   16.03
  -9  -1  -2  179.75   12.32
  -9   1  -2  154.45   15.48
  -9   1  -2  150.90   11.86
  -9   1  -2  128.30   11.89
   9   1   2  141.16   13.21
 -10  -1  -2   56.85   10.18
  10   1   2   73.83    9.50
 -10   1  -2   74.75   11.09
 -10  -2   2   34.08    6.72
 -10   2   2   27.93    6.19
 -10   2   2   26.10    6.38
  -9  -2   2  189.78   13.90
  -9   2   2  165.59   13.20
  -9   2   2  165.14   13.59
  -8  -2   2   68.43    6.72
   8   2  -2   53.34    5.70
  -8   2   2   60.31    6.63
  -7  -2   2  234.80   15.98
   7   2  -2  228.55   15.32
  -7   2   2  230.32   15.83
  -6  -2   2  167.95   12.33
  -6   2   2  181.26   12.27
   6   2  -2  182.93   11.99
  -5  -2   2  138.37    9.21
  -5   2   2  130.65    9.26
   5   2  -2  127.37    8.90
  -4  -2   2  386.46   23.28
   4   2  -2  360.74   23.15
  -4   2   2  363.96   23.31
   3  -2  -2 2157.42  169.51
  -3  -2   2 2106.77  197.94
   3  -2  -2 2143.84  172.78
  -3  -2   2 2044.26  142.57
  -3   2   2 2229.90  136.88
  -3   2   2 2195.15  136.47
   3   2  -2 2085.38  140.77
   3   2  -2 1852.93  195.44
   2   2  -2   -0.04    0.05
   1  -2  -2   12.84    1.57
  -1   2   2   11.97    1.22
   1   2  -2   13.25    1.24
   0  -2   2  119.24    7.55
   0  -2  -2  106.30    7.47
   0   2   2  122.73    7.53
  -1  -2  -2  469.62   30.18
   1  -2   2  473.22   30.18
  -1  -2  -2  477.54   29.97
   1   2   2  503.25   30.00
  -1   2  -2  487.29   30.18
  -2  -2  -2 1080.18   65.98
   2  -2   2 1093.03   65.91
  -2  -2  -2 1025.62   65.57
  -2   2  -2 1067.09   65.95
   2   2   2 1073.11   65.90
  -2   2  -2 1028.69   65.34
   3  -2   2  562.15   35.83
  -3  -2  -2  566.06   35.39
  -3  -2  -2  560.17   35.96
  -3   2  -2  559.67   35.94
   3   2   2  591.31   35.77
  -4  -2  -2  574.75   35.31
  -4  -2  -2  566.15   36.04
   4  -2   2  547.52   35.79
   4   2   2  587.50   35.83
  -4   2  -2  544.03   35.96
   5  -2   2   11.16    3.81
  -5  -2  -2    4.94    4.42
   5   2   2   13.66    3.92
  -5   2  -2    5.52    4.39
  -6  -2  -2 1700.02  110.69
   6  -2   2 1797.66  110.42
  -6  -2  -2 1914.65  109.99
  -6   2  -2 1614.33  110.60
   6   2   2 1830.41  110.41
  -7  -2  -2   70.02    8.43
  -7  -2  -2   76.99    7.44
   7  -2   2   61.73    7.56
  -7   2  -2   61.18    8.59
   7   2   2   89.37    8.55
  -8  -2  -2   29.27    4.90
  -8  -2  -2   14.80    6.94
   8  -2   2   20.24    5.91
   8   2   2   24.73    6.50
  -8   2  -2   28.29    7.03
  -8   2  -2   19.05    4.26
  -9  -2  -2   -1.03    8.71
  -9  -2  -2    9.42    4.91
   9   2   2    4.23    6.00
  -9   2  -2    9.56    4.47
  -9   2  -2    3.43    7.04
  -9   2  -2    6.74    4.61
 -10  -2  -2   28.69    9.61
  10   2   2   48.60    8.55
 -10   2  -2   33.41    9.38
 -10  -3   2    7.06    6.01
 -10   3   2    0.36    5.70
 -10   3   2    9.41    5.65
  -9  -3   2   27.85    5.75
  -9   3   2   14.87    5.54
  -9   3   2   16.20    5.28
  -8   3   2   48.59    6.03
  -8   3   2   48.59    6.09
   8   3  -2   45.37    5.05
  -7  -3   2  125.03    9.49
  -7   3   2  106.51    9.42
   7   3  -2  109.73    8.65
  -6  -3   2  637.54   36.78
  -6   3   2  544.18   36.70
   6   3  -2  564.78   36.50
  -5  -3   2  163.47   11.27
   5   3  -2  168.58   11.03
  -5   3   2  168.91   11.33
  -4  -3   2  234.43   14.91
  -4   3   2  230.97   15.02
   4   3  -2  233.19   14.77
  -3  -3   2 1598.53  169.23
   3  -3  -2 1533.27  135.67
  -3   3   2 1652.97  102.31
   3   3  -2 1451.71  108.33
   3   3  -2 1831.18  183.78
  -2  -3   2  496.77   97.09
   2  -3  -2  577.99   87.79
  -2  -3   2  586.45   44.25
   2  -3  -2  432.21   36.86
  -2   3   2  527.75   38.65
   2   3  -2  493.19   41.26
  -2   3   2  512.24   68.18
   1  -3  -2  324.52   20.91
  -1   3   2  340.58   20.95
   0  -3  -2  223.06   14.76
   0  -3   2  253.22   14.79
   0  -3  -2  231.78   14.84
   0   3   2  227.27   14.82
  -1  -3  -2  580.27   35.82
   1  -3   2  564.66   35.75
  -1  -3  -2  581.89   35.60
   1   3   2  572.61   35.61
  -1   3  -2  562.62   35.79
   1   3   2  572.80   35.74
  -2  -3  -2 1389.54   86.24
   3  -3   2  915.79   57.48
  -3  -3  -2  929.78   57.60
  -3  -3  -2  944.99   57.13
  -3   3  -2  902.92   57.52
   3   3   2  957.57   57.49
  -3   3  -2  875.29   56.89
  -4  -3  -2  206.64   12.87
  -4  -3  -2  190.73   13.84
   4  -3   2  203.47   13.58
  -4   3  -2  176.94   13.74
   4   3   2  191.00   13.49
  -5  -3  -2   38.87    3.98
  -5  -3  -2   32.94    5.51
   5  -3   2   28.72    4.91
  -5   3  -2   29.06    5.62
   5   3   2   49.58    5.15
   6  -3   2   21.19    5.13
  -6  -3  -2   24.69    3.98
  -6  -3  -2   28.43    5.90
  -6   3  -2   25.64    5.64
  -6   3  -2   26.65    3.50
   6   3   2   37.49    5.23
   7  -3   2  120.65   10.83
  -7  -3  -2  113.71    9.86
  -7  -3  -2  116.99   11.03
  -7   3  -2  116.01    9.40
   7   3   2  150.16   11.39
  -7   3  -2  106.71   11.33
  -8  -3  -2    9.01    6.64
  -8  -3  -2   19.88    4.84
  -8   3  -2   10.60    6.52
  -8   3  -2   16.48    4.20
   8   3   2   26.39    6.45
  -9  -3  -2  315.92   27.92
  -9  -3  -2  353.49   23.88
  -9   3  -2  345.82   25.39
   9   3   2  375.67   24.60
 -10  -3  -2  110.77   13.63
  10   3   2  150.27   13.94
 -10   3  -2  120.42   13.02
 -10  -4   2   76.37    8.47
 -10   4   2   77.37    8.43
 -10   4   2   64.62    8.28
  -9  -4   2  202.63   13.65
  -9   4   2  152.88   13.91
   9   4  -2  167.43   12.68
  -9   4   2  167.46   13.55
  -8  -4   2  171.54   12.52
  -8   4   2  159.77   12.58
  -8   4   2  162.41   12.56
   8   4  -2  161.43   11.87
  -7  -4   2  482.68   31.58
  -7   4   2  482.16   31.86
   7   4  -2  504.46   31.22
  -7   4   2  496.54   31.60
  -6  -4   2    3.87    3.00
   6   4  -2    4.68    2.90
  -6   4   2    8.46    3.69
  -6   4   2   -0.55    3.00
  -5  -4   2 1060.27   65.12
  -5   4   2  960.49   65.37
   5   4  -2 1101.65   64.99
  -5   4   2 1064.66   65.22
  -4  -4   2  188.83   12.66
   4   4  -2  196.47   12.59
  -4   4   2  208.41   12.92
  -4   4   2  190.12   13.33
  -3  -4   2 1771.87  193.18
   3  -4  -2 1874.88  119.02
   3  -4  -2 1708.92  150.09
  -3   4   2 1811.36  144.95
  -3   4   2 1982.18  119.74
   3   4  -2 1690.52  198.59
  -2   4   2   15.94    2.32
   1  -4  -2  419.65   27.07
  -1   4   2  444.87   27.09
   0  -4  -2   61.30    4.30
   0  -4  -2   60.95    4.55
  -1  -4  -2    8.62    2.16
   1  -4   2    3.16    1.49
  -1  -4  -2    4.11    1.45
   1  -4   2    4.99    0.75
   1   4   2    1.51    1.77
  -1   4  -2    4.31    1.55
   1   4   2    3.68    1.48
   2  -4   2  436.42   28.88
  -2  -4  -2  432.78   27.30
  -2  -4  -2  438.06   27.71
   2   4   2  431.19   27.58
  -2   4  -2  434.50   27.70
  -2   4  -2  441.17   26.92
  -3  -4  -2  573.90   36.64
  -3  -4  -2  570.64   37.12
   3  -4   2  575.43   36.98
   3   4   2  608.11   37.01
  -3   4  -2  592.52   37.15
  -3   4  -2  595.46   36.33
  -4  -4  -2  298.22   19.69
   4  -4   2  263.48   19.37
  -4   4  -2  295.31   18.61
  -4   4  -2  304.70   19.71
   4   4   2  308.02   19.42
   5  -4   2  115.88    9.60
  -5  -4  -2  127.64    8.85
  -5  -4  -2  111.26   10.12
   5   4   2  120.70    9.56
  -5   4  -2  113.74    8.40
  -5   4  -2  108.26   10.10
  -6  -4  -2   26.31    6.00
   6  -4   2   26.88    5.35
  -6  -4  -2   40.08    4.48
  -6   4  -2   28.92    3.84
   6   4   2   35.35    5.34
  -6   4  -2   27.57    5.83
  -7  -4  -2  163.54   11.36
   7  -4   2  126.48   12.01
  -7  -4  -2  129.65   13.76
  -7   4  -2  144.31   12.91
   7   4   2  154.36   12.08
  -8  -4  -2  281.75   24.30
  -8  -4  -2  376.47   22.65
  -8   4  -2  334.82   22.06
  -8   4  -2  314.68   23.74
   8   4   2  344.58   23.14
  -9  -4  -2  101.60   13.77
  -9  -4  -2  119.27   11.58
   9   4   2  136.31   12.15
  -9   4  -2  138.10   13.01
 -10  -4  -2   33.80    9.22
  10   4   2   44.72    8.41
 -10   4  -2   38.28    9.09
 -10  -5   2   18.21    6.29
 -10   5   2   20.73    6.04
 -10   5   2   14.39    6.19
  -9  -5   2   19.95    5.61
  -9   5   2   12.19    5.42
  -9   5   2    7.55    5.55
   9   5  -2   20.85    4.46
  -8  -5   2   38.74    6.02
  -8   5   2   55.84    6.35
  -8   5   2   53.92    6.72
   8   5  -2   53.87    5.42
  -7  -5   2  144.98   11.11
  -7   5   2  141.89   11.18
  -7   5   2  140.12   11.67
   7   5  -2  152.67   10.55
  -6  -5   2  147.04   10.79
  -6   5   2  141.44   10.75
  -6   5   2  136.31   10.50
  -5  -5   2  280.71   17.26
  -5   5   2  255.64   17.86
  -5   5   2  254.54   17.95
   5   5  -2  267.37   17.03
   4   5  -2  698.01   42.87
  -4   5   2  702.05   43.15
  -4   5   2  666.65   43.40
  -3   5   2  106.96    7.96
   3   5  -2  107.12    7.11
   2  -5  -2  226.99   14.82
  -2   5   2  231.02   14.91
   1  -5  -2   29.78    2.87
  -1   5   2   21.54    2.51
   0  -5  -2  798.68   49.72
   0   5   2  791.33   49.75
   0   5   2  811.01   49.72
  -1  -5  -2 2087.64  227.75
  -1  -5  -2 2006.11  135.39
   1  -5   2 1878.64  131.67
   1  -5   2 1882.88  131.83
  -1   5  -2 2334.87  212.60
  -1   5  -2 2257.88  208.63
   1   5   2 2002.75  137.88
   1   5   2 1716.77  205.44
  -2  -5  -2 1307.70   77.88
  -2   5  -2 1318.15   78.23
   2   5   2 1136.48   77.44
   3  -5   2  191.21   15.12
  -3  -5  -2  206.23   15.35
  -3  -5  -2  213.43   14.77
  -3   5  -2  252.90   14.28
  -3   5  -2  242.58   15.48
   3   5   2  242.72   15.16
  -4  -5  -2   91.98    6.64
   4  -5   2   79.25    7.37
  -4  -5  -2   75.01    7.81
  -4   5  -2   80.33    5.83
  -4   5  -2   74.32    7.74
   4   5   2   71.46    7.17
  -5  -5  -2 1036.49   61.68
   5  -5   2  971.65   61.99
  -5  -5  -2  970.88   62.41
   5   5   2  994.87   61.96
  -5   5  -2  936.34   62.22
  -5   5  -2 1006.46   61.34
  -6  -5  -2   18.14    3.82
  -6  -5  -2    8.11    5.56
   6   5   2   16.10    4.71
  -6   5  -2   14.35    3.17
  -6   5  -2   15.40    5.42
  -7  -5  -2  212.39   18.18
  -7  -5  -2  253.18   16.27
  -7   5  -2  222.90   15.61
   7   5   2  242.67   17.16
  -7   5  -2  211.96   17.92
  -8  -5  -2  140.41   11.40
  -8  -5  -2  115.40   12.16
  -8   5  -2  131.08   10.47
   8   5   2  157.07   12.71
  -8   5  -2  115.74   12.06
  -9  -5  -2  124.48   15.22
  -9  -5  -2  143.75   12.27
  -9   5  -2  125.13   13.19
   9   5   2  134.23   13.33
 -10  -5  -2   49.49   10.59
 -10   5  -2   58.29    9.87
  10   5   2   56.29    8.92
 -10  -6   2   23.79    6.39
  10   6  -2   27.06    5.17
 -10   6   2   19.51    6.59
 -10   6   2   29.70    6.59
  -9  -6   2  161.28   12.31
  -9   6   2  138.92   12.02
  -9   6   2  140.94   12.07
   9   6  -2  133.02   11.13
  -8  -6   2  276.79   17.66
  -8   6   2  245.05   18.02
   8   6  -2  237.57   16.90
  -8   6   2  243.26   17.54
  -7  -6   2  110.41    9.64
  -7   6   2  123.92    9.91
   7   6  -2  121.10    9.16
  -7   6   2  118.16   10.46
   6   6  -2  339.07   20.67
  -6   6   2  308.31   21.28
  -6   6   2  307.40   21.03
  -5  -6   2   38.74    3.79
   5   6  -2   35.71    3.54
  -5   6   2   31.13    4.76
  -5   6   2   33.36    4.13
   4   6  -2  111.35    7.69
  -4   6   2  110.32    8.86
   3  -6  -2  949.56   59.77
   3   6  -2  978.23   59.39
  -3   6   2  947.99   59.86
   2  -6  -2 2221.02  152.57
  -2  -6   2 2237.78  229.48
   2   6  -2 2233.88  157.51
   2   6  -2 2635.90  258.31
  -2   6   2 2595.00  213.63
  -2   6   2 2457.94  154.10
   1  -6  -2  161.86   10.75
  -1   6   2  167.80   10.82
   0  -6  -2   71.75    4.99
   0   6   2   59.35    4.77
  -1  -6  -2 2140.90  245.44
   1  -6   2 2179.05  151.04
   1  -6   2 2109.10  149.77
  -1  -6  -2 2248.31  153.90
   1   6   2 2426.48  157.89
  -1   6  -2 2613.77  237.25
   1   6   2 2333.10  243.07
  -1   6  -2 2277.48  227.91
  -2  -6  -2  121.43    8.03
   2  -6   2  114.03    7.43
  -2  -6  -2  119.87    8.63
  -2   6  -2  115.40    8.69
   2   6   2  120.39    8.12
  -2   6  -2  112.72    7.40
   2   6   2  104.03    7.97
  -3  -6  -2   29.75    3.75
  -3  -6  -2   26.45    3.58
  -3   6  -2   22.43    4.09
  -3   6  -2   28.57    2.57
   3   6   2   28.87    3.84
  -4  -6  -2 1309.63   77.81
  -4  -6  -2 1232.47   78.30
  -4   6  -2 1254.24   78.24
  -4   6  -2 1244.02   77.41
   4   6   2 1215.87   78.02
  -5  -6  -2   49.39    6.58
  -5  -6  -2   59.29    5.72
  -5   6  -2   55.56    4.90
  -5   6  -2   46.76    6.42
   5   6   2   49.63    5.84
  -6  -6  -2  754.13   46.06
  -6  -6  -2  713.39   46.99
  -6   6  -2  755.07   45.58
   6   6   2  726.99   46.30
  -6   6  -2  679.82   46.69
  -7  -6  -2    3.44    6.76
  -7  -6  -2   12.63    4.53
  -7   6  -2   15.35    3.64
   7   6   2   19.68    5.32
  -7   6  -2   17.77    6.33
  -8  -6  -2    5.14    6.89
  -8  -6  -2   12.77    5.02
  -8   6  -2    7.41    5.05
  -8   6  -2    7.17    6.58
   8   6   2   21.85    6.37
  -9  -6  -2   17.37    6.02
  -9  -6  -2   19.63    8.16
  -9   6  -2   18.37    7.77
   9   6   2   27.66    7.42
 -10  -6  -2   38.29   10.27
 -10   6  -2   42.59    9.16
  10   6   2   36.54    8.14
 -10  -7   2   72.66    8.29
 -10   7   2   70.85    8.55
  10   7  -2   74.07    7.25
 -10   7   2   69.65    8.78
  -9  -7   2  160.95   12.32
   9   7  -2  125.97   11.37
  -9   7   2  165.12   13.17
  -9   7   2  143.27   12.37
  -8  -7   2   23.00    5.09
   8   7  -2   18.78    4.11
  -8   7   2   21.73    4.87
  -8   7   2   21.86    5.58
  -7  -7   2   35.65    4.77
  -7   7   2   24.55    5.07
  -7   7   2   28.48    5.05
   7   7  -2   36.07    4.26
  -6  -7   2  167.93   12.60
  -6   7   2  184.03   13.27
   6   7  -2  198.85   12.61
  -6   7   2  184.84   13.79
  -5   7   2  481.94   29.97
  -5   7   2  448.35   30.13
   5   7  -2  472.02   29.53
  -4   7   2   17.19    3.81
   4   7  -2   17.20    2.41
   3  -7  -2  249.80   16.85
   3   7  -2  252.96   16.02
   2  -7  -2  442.19   28.38
  -2   7   2  457.08   28.52
   1  -7  -2  854.92   52.20
  -1   7   2  821.02   52.23
   0  -7   2  131.69    8.73
   0  -7  -2  131.11    9.09
   0   7   2  138.55    9.17
  -1  -7  -2  633.37   40.47
   1  -7   2  642.79   40.11
  -1  -7  -2  638.60   40.34
  -1   7  -2  638.66   40.06
   1   7   2  669.57   40.46
   1   7   2  652.98   40.42
  -2   7  -2 2081.46  128.98
  -3  -7  -2 1000.49   62.89
  -3  -7  -2 1018.22   63.30
  -3   7  -2 1009.09   62.45
  -3   7  -2 1023.59   63.34
   3   7   2  999.14   63.06
  -4  -7  -2  114.48   10.29
  -4  -7  -2  118.95    9.35
  -4   7  -2  133.69    8.45
  -4   7  -2  128.77   10.28
   4   7   2  120.78    9.74
  -5  -7  -2  208.52   14.03
  -5  -7  -2  208.92   15.04
  -5   7  -2  208.99   13.16
  -5   7  -2  164.16   14.79
   5   7   2  197.97   14.25
  -6  -7  -2    4.11    5.37
  -6  -7  -2   -0.06    3.51
  -6   7  -2   13.13    5.29
  -6   7  -2    9.21    2.84
   6   7   2    2.33    4.51
  -7  -7  -2  300.54   23.08
  -7  -7  -2  351.61   21.59
  -7   7  -2  269.29   22.27
   7   7   2  323.38   21.74
  -7   7  -2  318.92   20.59
  -8  -7  -2   59.35    8.92
  -8  -7  -2   58.72    7.22
   8   7   2   55.56    7.59
  -8   7  -2   62.82    9.39
  -9  -7  -2   61.62   10.63
  -9  -7  -2   75.43    8.04
  -9   7  -2   50.03    9.29
   9   7   2   70.39    8.98
 -10  -7  -2   23.82    8.88
  10   7   2   28.48    7.49
 -10   7  -2   24.00    8.64
 -10   8   2    4.56    6.37
  10   8  -2    4.90    5.10
 -10   8   2    2.32    5.97
  -9   8   2  358.37   24.81
   9   8  -2  366.16   24.09
  -9   8   2  370.04   25.28
  -8   8   2   65.55    7.90
  -8   8   2   66.27    7.17
   8   8  -2   74.26    6.62
  -7   8   2   17.88    4.95
   7   8  -2   24.55    3.95
  -7   8   2   19.24    4.91
   6   8  -2  331.62   20.71
  -6   8   2  306.77   21.67
  -6   8   2  313.86   21.31
  -5   8   2   28.79    4.83
   5   8  -2   33.33    3.66
  -5   8   2   31.48    4.18
   4   8  -2  269.80   16.87
  -4   8   2  251.77   17.57
   3  -8  -2  360.53   23.20
   3   8  -2  353.15   22.77
  -3   8   2  373.15   23.42
   2  -8  -2  256.56   17.05
   1  -8  -2  481.74   30.37
  -1   8   2  481.21   30.42
   0  -8   2   22.39    2.48
   0  -8  -2   34.73    3.25
   0   8   2   24.51    3.18
   1  -8   2  421.69   25.52
  -1  -8  -2  395.58   26.02
   1   8   2  408.43   25.88
  -1   8  -2  391.33   25.44
   1   8   2  416.94   25.87
   2  -8   2 1352.38   83.31
  -2  -8  -2 1296.67   83.61
  -2  -8  -2 1389.47   83.86
  -2   8  -2 1411.65   83.95
   2   8   2 1331.74   83.74
   2   8   2 1306.18   83.66
  -3  -8  -2  621.00   39.67
   3  -8   2  605.12   39.20
  -3  -8  -2  638.26   40.12
  -3   8  -2  621.83   40.18
  -3   8  -2  652.32   39.21
   3   8   2  646.88   39.87
  -4  -8  -2   14.68    4.66
  -4  -8  -2   15.55    3.31
  -4   8  -2   19.94    2.31
  -4   8  -2    8.54    4.45
   4   8   2   17.21    4.16
  -5  -8  -2    0.99    4.76
  -5  -8  -2    5.05    3.33
  -5   8  -2   -0.76    4.79
  -5   8  -2    3.00    2.22
   5   8   2   -2.62    3.82
  -6  -8  -2   65.26    6.88
  -6  -8  -2   52.41    7.96
  -6   8  -2   57.47    8.02
   6   8   2   76.00    7.63
  -6   8  -2   79.59    6.14
  -7  -8  -2   44.85    5.54
  -7  -8  -2   37.94    8.01
  -7   8  -2   32.21    4.17
  -7   8  -2   20.74    6.99
   7   8   2   40.68    6.18
  -8  -8  -2   67.04   10.96
  -8  -8  -2  110.20   10.45
   8   8   2  108.74   10.61
  -9  -8  -2    9.47    5.97
  -9  -8  -2   13.95    7.98
  -9   8  -2   -1.58    7.39
   9   8   2   15.18    6.99
 -10  -8  -2   71.33   12.02
  10   8   2   85.43   10.30
 -10   8  -2   99.45   11.55
 -11  -9   2    4.45    8.93
 -10   9   2  164.08   15.13
 -10   9   2  161.60   14.21
   9   9  -2  182.99   13.78
  -9   9   2  198.97   15.84
  -9   9   2  180.97   14.98
   8   9  -2   91.16    8.26
  -8   9   2   92.54    9.01
  -8   9   2   86.95    8.75
   7   9  -2  136.88   10.21
  -7   9   2  123.64   11.81
  -7   9   2  140.79   11.45
  -6   9   2  224.65   15.93
   6   9  -2  228.99   15.13
  -6   9   2  213.46   16.30
  -5   9   2  317.56   19.53
  -5   9   2  271.50   19.60
   5   9  -2  283.47   18.90
   4  -9  -2  313.75   20.61
   4   9  -2  327.94   20.29
  -4   9   2  304.98   20.94
   3  -9  -2  667.16   42.89
  -3   9   2  699.09   43.12
   2  -9  -2  864.86   53.29
  -2   9   2  841.22   53.39
   1  -9  -2  480.34   30.44
   0  -9   2  237.13   15.62
   0  -9  -2  251.78   16.01
   1   9   2 1574.38   97.70
   2   9   2   20.05    3.31
   2   9   2   17.53    3.20
  -2   9  -2   16.10    2.15
  -2   9  -2   24.68    3.92
  -3  -9  -2    8.03    2.88
   3  -9   2   10.07    2.01
  -3  -9  -2    9.80    4.17
  -3   9  -2   11.24    1.97
   3   9   2    9.12    3.40
  -3   9  -2    9.78    4.02
  -4  -9  -2  392.30   23.95
  -4  -9  -2  382.73   24.58
  -4   9  -2  350.65   24.67
  -4   9  -2  361.63   23.24
   4   9   2  355.76   24.12
  -5  -9  -2   38.85    6.55
  -5  -9  -2   45.47    5.48
  -5   9  -2   51.33    6.83
   5   9   2   49.08    5.86
  -5   9  -2   49.40    4.71
  -6  -9  -2    3.73    5.64
  -6  -9  -2    1.39    3.94
   6   9   2    2.72    4.69
  -6   9  -2    2.66    5.72
  -6   9  -2    6.92    2.69
  -7  -9  -2   73.07    9.07
  -7  -9  -2   66.81    7.45
  -7   9  -2   72.04    6.59
   7   9   2   73.07    8.21
  -7   9  -2   66.02    8.89
  -8  -9  -2   -2.71    5.50
  -8  -9  -2   -2.15    6.77
  -8   9  -2    6.20    4.72
   8   9   2    1.02    5.62
  -8   9  -2   10.15    7.05
  -9  -9  -2   17.75    6.52
  -9  -9  -2    5.81    8.83
   9   9   2   17.14    7.20
  -9   9  -2   25.56    8.90
 -10  -9  -2   69.51   11.92
 -10   9  -2   89.38   12.00
  10   9   2   88.49   10.41
 -11 -10   2   14.41   10.87
 -10  10   2    5.40    6.10
 -10  10   2    2.16    6.78
  -9  10   2   72.68    8.62
   9  10  -2   86.39    7.70
  -9  10   2   79.59    9.07
   8  10  -2  219.53   14.73
  -8  10   2  189.21   15.64
  -8  10   2  199.86   16.15
   7  10  -2   10.74    3.83
  -7  10   2    1.85    4.45
  -7  10   2    0.81    5.30
  -6  10   2  343.57   22.32
   6  10  -2  336.92   21.78
  -6  10   2  318.36   22.82
  -5  10   2  326.56   22.51
   5  10  -2  345.25   21.73
  -4  10   2 2514.31  155.90
   3 -10  -2    6.99    2.98
  -3  10   2   10.09    3.21
   2 -10  -2   65.70    5.96
  -2  10   2   68.90    6.13
  -1 -10   2   92.04    6.85
   1 -10  -2   92.27    7.20
  -1  10   2   90.99    7.33
   0 -10   2  180.39   12.06
   0  10   2  187.63   12.58
  -1 -10  -2  659.91   41.01
   1 -10   2  645.02   40.70
   1  10   2  642.69   41.10
   1  10   2  659.98   40.93
  -1  10  -2  652.59   40.69
   2 -10   2  327.60   19.52
  -2 -10  -2  331.01   19.95
  -2  10  -2  289.82   19.41
   2  10   2  293.87   19.80
   2  10   2  285.84   19.99
  -3 -10  -2  136.32   10.30
   3 -10   2  122.36    8.71
  -3 -10  -2  119.90    9.47
   3  10   2  130.21    9.74
  -3  10  -2  133.19   10.52
  -3  10  -2  130.17    8.75
  -4 -10  -2  537.71   36.36
  -4 -10  -2  550.79   35.87
  -4  10  -2  583.61   35.28
  -4  10  -2  584.90   36.62
   4  10   2  558.87   36.02
  -5 -10  -2   11.58    5.39
  -5 -10  -2    8.71    3.95
  -5  10  -2   20.96    5.68
   5  10   2    7.57    4.37
  -6 -10  -2  693.20   42.20
  -6 -10  -2  627.77   42.88
   6  10   2  683.58   42.32
  -6  10  -2  626.98   42.93
  -6  10  -2  661.04   41.33
  -7 -10  -2  158.92   15.51
  -7 -10  -2  194.29   14.75
  -7  10  -2  175.20   15.67
  -7  10  -2  189.46   12.66
   7  10   2  186.26   14.98
  -8 -10  -2   42.42    8.75
  -8 -10  -2   66.65    7.98
  -8  10  -2   51.64    5.05
   8  10   2   59.05    7.97
  -8  10  -2   48.55    9.50
  -9 -10  -2   72.98   10.63
  -9 -10  -2   77.55    9.13
  -9  10  -2   76.12   11.22
   9  10   2   85.33    9.64
 -10 -10  -2   56.01   10.04
  10  10   2   41.95    8.66
 -10  10  -2   36.34   10.29
 -11 -11   2   37.27   11.84
 -10 -11   2  131.78   13.15
 -10  11   2  107.61   11.47
 -10  11   2  112.49   11.11
  -9  11   2   20.42    6.50
   9  11  -2   30.38    5.45
  -9  11   2   28.74    7.05
  -8  11   2  344.82   24.23
   8  11  -2  344.57   23.21
  -8  11   2  359.60   24.44
  -7  11   2  211.96   16.98
   7  11  -2  236.59   16.09
  -7  11   2  254.26   17.39
  -6  11   2  520.88   36.21
   6  11  -2  588.85   35.38
  -6  11   2  555.33   35.86
  -5  11   2   22.64    4.96
   5  11  -2   35.08    4.10
   4 -11  -2   18.45    3.56
   4  11  -2   19.05    3.16
  -4  11   2   14.50    4.10
   3 -11  -2  537.40   33.63
  -3  11   2  520.07   33.79
   2 -11  -2  305.95   20.23
  -2 -11   2  306.67   20.12
  -2  11   2  319.82   20.43
   1 -11  -2 1829.59  234.18
  -1 -11   2 2424.61  158.87
  -1 -11   2 1821.25  234.74
   1  11  -2 2510.49  285.40
   1  11  -2 1951.36  151.98
  -1  11   2 2220.12  153.77
  -1  11   2 2633.52  268.34
   0 -11  -2  524.47   34.08
   0 -11   2  564.45   35.03
   0  11   2  532.05   34.11
  -1 -11  -2  532.83   35.63
   1 -11   2  548.96   35.35
   1  11   2  584.70   35.84
  -1  11  -2  589.78   35.39
   1  11   2  562.99   35.54
  -2 -11  -2  143.33   10.28
   2  11   2  159.48   10.92
   2  11   2  137.73   10.71
  -2  11  -2  151.34    9.99
   3 -11   2   83.55    7.26
  -3 -11  -2   87.37    8.08
  -3  11  -2  108.90    7.28
  -3  11  -2  115.80    9.31
   3  11   2  116.57    8.60
  -4 -11  -2  266.20   17.65
  -4 -11  -2  243.72   18.48
   4  11   2  253.03   17.77
  -4  11  -2  262.90   16.83
  -4  11  -2  273.66   18.63
  -5 -11  -2   77.27    8.20
  -5 -11  -2   67.65    6.90
   5  11   2   73.58    7.36
  -5  11  -2   76.79    6.16
  -5  11  -2   76.13    8.55
  -6 -11  -2  243.15   17.11
  -6 -11  -2  224.66   17.76
  -6  11  -2  238.65   15.44
   6  11   2  242.93   17.27
  -6  11  -2  208.30   17.89
  -7 -11  -2   89.22   10.42
  -7 -11  -2  112.50    9.69
  -7  11  -2   99.18    7.94
   7  11   2   96.12    9.32
  -7  11  -2   87.48   10.61
  -8 -11  -2  142.87   13.36
  -8 -11  -2  118.69   13.39
   8  11   2  155.39   12.69
  -8  11  -2  124.03   12.99
  -8  11  -2  140.52   10.08
  -9 -11  -2  108.55   13.24
  -9  11  -2  118.48   12.62
   9  11   2  124.74   12.31
 -10  11  -2   12.42    8.72
  10  11   2   19.13    7.42
 -10 -12   2    1.71    9.58
 -10  12   2    6.69    6.88
  -9  12   2  219.85   16.93
   9  12  -2  215.40   15.33
  -9  12   2  180.84   16.46
  -8  12   2  174.56   14.87
   8  12  -2  182.98   13.60
  -8  12   2  180.10   14.94
  -7  12   2 1182.73   73.30
   7  12  -2 1176.17   72.62
  -7  12   2 1126.64   73.41
  -6  12   2   81.44    8.34
   6  12  -2   84.80    7.74
  -6  12   2   93.16    8.68
  -5  12   2   19.68    5.36
   5  12  -2   26.72    4.01
   4 -12  -2   47.29    5.18
   4  12  -2   45.90    4.64
  -4  12   2   51.49    5.90
  -3 -12   2 1592.83  100.11
   3 -12  -2 1612.40  100.14
  -3  12   2 1628.64  100.34
  -2 -12   2   63.85    5.87
   2 -12  -2   66.00    6.11
  -2  12   2   53.83    5.77
  -1 -12   2  283.49   18.92
   1 -12  -2  302.45   19.22
  -1  12   2  290.05   19.32
   0 -12  -2  213.62   14.20
   0 -12   2  215.89   14.10
   0  12   2  208.29   14.61
  -1 -12  -2   99.87    6.76
  -1  12  -2   77.90    6.60
   1  12   2   74.96    6.77
   1  12   2   82.34    7.09
   2 -12   2    6.67    2.74
  -2 -12  -2   12.14    3.33
  -2  12  -2    8.73    2.33
   2  12   2    2.15    3.51
   2  12   2    8.19    3.54
   3 -12   2  204.52   13.20
  -3 -12  -2  198.99   13.85
  -3  12  -2  191.30   13.07
  -3  12  -2  202.28   14.58
   3  12   2  187.98   13.90
  -4 -12  -2  777.82   48.39
   4 -12   2  767.04   47.69
  -4  12  -2  763.74   48.91
   4  12   2  758.01   48.34
  -4  12  -2  753.60   47.68
  -5 -12  -2   73.50    7.97
  -5 -12  -2   75.13    7.09
  -5  12  -2   51.54    7.96
   5  12   2   54.21    6.76
  -5  12  -2   64.27    5.81
  -6 -12  -2   14.95    5.01
  -6 -12  -2   13.12    6.28
   6  12   2   23.39    5.50
  -6  12  -2   16.35    3.20
  -6  12  -2    7.46    6.62
  -7 -12  -2   60.42    7.35
  -7 -12  -2   62.45    9.42
  -7  12  -2   60.92    6.03
  -7  12  -2   63.11    9.10
   7  12   2   56.09    7.46
  -8 -12  -2  244.10   21.46
  -8 -12  -2  282.52   19.79
  -8  12  -2  231.24   20.44
  -8  12  -2  264.82   17.93
  -9 -12  -2  130.03   12.89
  -9 -12  -2  115.22   13.18
   9  12   2  130.71   12.81
  -9  12  -2  131.22   13.24
 -10  12  -2   53.71   11.32
 -10 -13   2  263.32   20.92
 -10  13   2  210.09   18.35
  -9 -13   2  147.79   14.04
  -9  13   2  139.80   13.88
   9  13  -2  147.24   11.91
  -9  13   2  137.98   13.61
  -8  13   2   46.96    7.88
  -8  13   2   56.10    8.04
   8  13  -2   56.23    6.32
  -7  13   2   11.64    5.90
  -7  13   2   -1.63    5.70
   7  13  -2    2.72    4.23
   6  13  -2  389.84   25.77
  -6  13   2  372.02   26.84
  -6  13   2  429.78   26.47
   5 -13  -2   14.35    3.96
  -5  13   2    7.63    4.62
   5  13  -2   12.11    3.55
   4 -13  -2 1729.42  110.43
  -4 -13   2 1857.65  110.57
   4  13  -2 1743.79  110.12
  -4  13   2 1777.81  110.70
   3 -13  -2    6.68    3.55
  -3 -13   2    9.00    3.39
  -3  13   2    3.24    3.76
  -2 -13   2   51.01    5.09
   2 -13  -2   52.51    5.28
  -2  13   2   53.20    5.39
   1 -13  -2  113.53    8.14
  -1 -13   2  114.63    8.30
  -1  13   2   91.51    8.65
   0 -13   2  624.11   39.18
   0 -13  -2  623.77   39.33
   0  13   2  620.57   39.46
   1 -13   2  795.28   48.96
  -1 -13  -2  772.95   49.18
   1  13   2  784.51   49.12
  -1  13  -2  787.01   48.92
   1  13   2  766.82   49.33
  -2 -13  -2   11.09    3.52
   2 -13   2    7.19    3.50
  -2  13  -2    6.20    4.16
   2  13   2    5.59    3.38
   2  13   2    7.68    3.78
   3 -13   2  131.94    8.57
  -3 -13  -2  122.59    9.43
  -3  13  -2  103.50   10.03
  -3  13  -2  105.21    8.27
   3  13   2  100.94    9.37
   4 -13   2  378.63   24.53
  -4 -13  -2  391.81   25.28
  -4  13  -2  388.45   26.05
  -4  13  -2  385.01   24.50
   4  13   2  377.36   25.27
  -5 -13  -2   28.80    5.03
   5  13   2   14.62    4.92
  -5  13  -2   18.57    6.21
  -5  13  -2   17.32    3.23
  -6 -13  -2  383.30   27.22
  -6  13  -2  407.02   28.29
  -6  13  -2  422.33   26.30
   6  13   2  417.80   27.28
  -7 -13  -2   89.93    8.78
  -7 -13  -2   69.44    9.67
   7  13   2   76.29    8.89
  -8 -13  -2  280.63   21.67
   8  13   2  291.13   20.98
  -8  13  -2  297.30   22.44
  -9 -13  -2    3.40    6.63
   9  13   2    0.84    7.36
  -9  13  -2    9.47    8.31
 -10 -14   2   44.62   11.48
 -10  14   2   49.96    8.17
  -9 -14   2  528.72   35.18
  -9  14   2  493.62   33.16
   9  14  -2  485.48   32.28
  -9  14   2  476.94   33.33
  -8 -14   2  151.85   13.97
  -8  14   2  120.40   11.34
   8  14  -2  123.05   10.60
  -8  14   2  100.35   11.11
  -7 -14   2  297.39   20.35
  -7  14   2  269.29   19.37
   7  14  -2  272.73   18.55
  -7  14   2  244.34   19.42
  -6 -14   2  109.42   11.49
  -6  14   2  107.65   11.59
   6  14  -2  123.06    9.75
  -6  14   2  123.71   10.49
  -5 -14   2  103.28    9.84
   5 -14  -2   98.31    8.94
   5  14  -2   95.81    8.47
  -5  14   2  102.17    9.67
   4 -14  -2  447.09   30.13
  -4 -14   2  473.94   30.15
  -4  14   2  471.25   30.51
   4  14  -2  473.51   29.72
  -3 -14   2  185.71   13.58
   3 -14  -2  188.75   13.48
  -3  14   2  194.16   13.81
   2 -14  -2   43.74    4.91
  -2 -14   2   38.99    4.74
  -2  14   2   40.23    5.20
   1 -14  -2   73.91    7.27
  -1 -14   2   78.49    6.82
  -1  14   2   74.82    7.44
   0 -14   2  278.67   18.50
   0 -14  -2  266.09   18.53
   0  14   2  306.61   19.15
   1 -14   2 1217.03   73.56
  -1 -14  -2 1239.37   73.79
  -1  14  -2 1150.08   73.51
   1  14   2 1131.26   73.95
   1  14   2 1168.72   73.73
  -2 -14  -2  125.55   10.38
   2 -14   2  122.87    9.82
   2  14   2  128.04   10.65
   2  14   2  145.47   10.36
  -2  14  -2  139.14    9.46
  -3 -14  -2 1421.32   89.62
   3 -14   2 1437.22   89.22
   3  14   2 1460.67   89.61
  -3  14  -2 1427.95   89.16
   4 -14   2  918.61   55.54
  -4 -14  -2  852.79   56.10
  -4  14  -2  916.00   55.92
  -4  14  -2  878.33   56.62
   4  14   2  875.25   56.09
  -5 -14  -2  105.67    9.63
  -5  14  -2   95.11   10.13
   5  14   2   92.98    9.55
  -6 -14  -2   28.67    6.26
  -6  14  -2   46.45    8.07
   6  14   2   45.53    6.90
  -7 -14  -2   21.41    6.24
  -7  14  -2    2.70    7.33
   7  14   2   23.18    6.64
  -8 -14  -2   95.77   10.91
   8  14   2  111.79   10.69
  -8  14  -2  107.06   12.14
  -9 -14  -2   32.98    7.92
   9  14   2   43.14    7.88
  -9  14  -2   45.96    9.87
 -10 -15   2   15.66   11.13
 -10  15   2    7.76    7.92
  -9 -15   2  164.70   15.11
  -9  15   2  139.07   14.64
   9  15  -2  148.73   12.96
  -9  15   2  157.08   14.66
  -8 -15   2  191.27   16.98
  -8  15   2  211.80   15.48
   8  15  -2  174.37   14.15
  -8  15   2  174.67   15.92
  -7 -15   2  228.68   16.88
  -7  15   2  188.79   15.51
   7  15  -2  186.21   14.57
  -7  15   2  199.77   16.09
  -6 -15   2  206.15   16.23
   6  15  -2  208.19   14.72
  -6  15   2  200.85   16.31
   5 -15  -2   81.48    8.05
  -5 -15   2   79.02    7.94
  -5  15   2   64.45    7.70
   5  15  -2   75.31    7.49
  -4 -15   2  236.41   16.33
   4 -15  -2  230.36   15.97
   4  15  -2  232.95   15.55
  -4  15   2  206.21   16.24
   3 -15  -2  301.48   21.05
  -3 -15   2  320.08   21.12
  -3  15   2  324.35   21.31
   2 -15  -2  178.65   11.83
  -2 -15   2  161.52   12.04
  -2  15   2  152.84   12.38
   1 -15  -2 2160.18  133.59
  -1  15   2 2146.12  133.77
   0 -15  -2  285.32   19.98
   0 -15   2  314.07   19.74
   0  15   2  299.22   20.28
   1 -15   2   26.60    3.95
  -1 -15  -2   24.38    4.69
  -1  15  -2   35.98    3.85
   1  15   2   30.15    5.05
   2 -15   2   86.27    7.06
  -2 -15  -2   77.00    7.88
   2  15   2   76.61    7.33
   2  15   2   84.78    7.90
  -2  15  -2   75.88    6.97
  -3 -15  -2  312.51   20.92
   3 -15   2  307.81   20.30
   3  15   2  303.07   20.82
  -3  15  -2  313.39   20.18
  -4 -15  -2  408.09   26.80
   4 -15   2  413.05   26.02
   4  15   2  399.59   26.70
  -4  15  -2  385.09   25.90
  -4  15  -2  421.62   27.44
  -5 -15  -2   29.22    5.89
   5  15   2   40.24    6.14
  -5  15  -2   43.23    4.36
  -5  15  -2   29.10    5.98
  -6 -15  -2   96.66    9.37
   6  15   2   99.62    9.24
  -6  15  -2   96.22    7.99
  -6  15  -2   83.81   10.48
  -7 -15  -2  512.45   31.74
   7  15   2  485.59   31.38
  -7  15  -2  454.50   32.62
  -7  15  -2  440.57   29.88
  -8 -15  -2   36.11    8.26
  -8  15  -2   39.80    9.94
   8  15   2   50.94    8.01
  -9 -15  -2    3.58    7.15
  -9  15  -2    3.43    8.58
   9  15   2   16.02    7.76
 -10 -16   2   10.03    9.79
 -10  16   2    6.29    7.34
  -9 -16   2    3.22    9.41
  -9  16   2    2.61    7.19
  -9  16   2   10.85    6.94
   9  16  -2    9.34    5.66
  -8 -16   2   -4.40    7.59
   8  16  -2   -1.19    4.94
  -8  16   2    5.65    6.83
  -8  16   2   -3.50    6.60
  -7  16   2   68.16    7.74
  -7  16   2   43.69    7.29
   7  16  -2   44.01    6.19
  -6 -16   2   33.93    5.87
  -6  16   2   45.85    7.21
   6  16  -2   30.59    5.42
  -5 -16   2   15.34    5.64
   5 -16  -2   19.68    4.83
  -5  16   2   20.25    5.41
   5  16  -2   25.23    4.51
   4 -16  -2  493.02   32.73
  -4 -16   2  538.01   32.92
   4  16  -2  503.67   32.25
  -4  16   2  479.15   33.08
   3 -16  -2   78.75    8.14
  -3 -16   2   79.05    8.14
  -3  16   2   83.51    8.54
   2 -16  -2  432.87   27.01
  -2 -16   2  412.17   26.81
  -2  16   2  390.30   26.79
   1 -16  -2  114.04    8.89
  -1 -16   2   95.52    8.40
  -1  16   2   88.97    8.98
   0 -16  -2   40.94    5.06
   0 -16   2   44.05    4.78
   0  16   2   31.81    4.64
  -1 -16  -2  139.40   11.71
   1 -16   2  157.24   11.29
  -1  16  -2  161.05   11.17
   1  16   2  160.78   12.14
   2 -16   2  503.80   31.71
  -2 -16  -2  496.49   31.88
  -2  16  -2  502.69   31.69
   2  16   2  499.44   32.03
   2  16   2  474.51   32.33
   3 -16   2  608.15   37.33
  -3 -16  -2  584.57   37.77
   3  16   2  588.66   37.65
  -3  16  -2  568.49   37.15
  -4 -16  -2  578.71   37.31
   4 -16   2  599.97   36.60
   4  16   2  589.14   37.20
  -4  16  -2  562.72   37.76
  -4  16  -2  551.56   36.51
  -5 -16  -2   40.19    6.23
   5  16   2   30.70    5.82
  -5  16  -2   25.13    7.28
  -5  16  -2   37.42    4.41
  -6 -16  -2   34.32    6.59
   6  16   2   18.52    6.18
  -6  16  -2   38.18    4.41
  -7 -16  -2   61.56    9.80
  -7  16  -2   75.15    6.90
   7  16   2   66.60    9.43
  -7  16  -2   73.50   10.15
  -8 -16  -2   63.51    9.47
   8  16   2   61.84    8.34
  -8  16  -2   50.27   10.17
  -9 -16  -2  186.55   16.95
   9  16   2  192.97   16.12
  -9  16  -2  182.03   17.60
 -10 -17   2   57.14   12.63
 -10  17   2   37.80    9.48
  -9 -17   2   38.39   10.06
  -9  17   2   35.73    8.09
  -9  17   2   32.73    8.59
   9  17  -2   36.11    6.60
  -8 -17   2    7.59    8.26
  -8  17   2   13.92    7.05
   8  17  -2   24.04    5.81
  -7 -17   2  333.87   24.38
  -7  17   2  292.58   23.69
   7  17  -2  352.15   22.60
  -7  17   2  348.81   23.48
  -6 -17   2  293.44   20.46
   6  17  -2  266.44   18.91
  -6  17   2  267.27   19.84
  -5 -17   2  857.79   52.92
   5 -17  -2  817.02   52.45
  -5  17   2  811.37   52.91
   5  17  -2  819.93   52.01
   4 -17  -2   23.10    5.02
  -4 -17   2   22.35    4.66
   4  17  -2   29.13    4.41
  -4  17   2   29.24    5.71
  -3 -17   2  189.84   14.17
   3 -17  -2  180.58   14.08
  -3  17   2  202.08   14.42
   2 -17  -2  115.48   10.00
  -2 -17   2  104.91    9.70
  -2  17   2  123.57    9.48
  -1 -17   2  750.00   47.86
   1 -17  -2  767.70   48.10
  -1  17   2  755.84   48.27
   0 -17  -2   11.57    4.20
   0 -17   2    5.27    3.50
   0  17   2    6.39    4.55
  -1 -17  -2  494.59   31.78
   1 -17   2  499.97   31.45
   1  17   2  481.21   31.78
  -1  17  -2  483.84   31.38
   2 -17   2  173.72   12.45
  -2 -17  -2  188.05   12.57
   2  17   2  159.74   13.43
   2  17   2  163.43   12.91
  -2  17  -2  169.95   12.48
  -3 -17  -2   20.28    5.05
   3 -17   2   12.11    4.00
   3  17   2   17.06    4.67
  -3  17  -2   21.28    3.93
  -4 -17  -2   39.81    6.24
   4 -17   2   47.72    5.09
   4  17   2   37.38    5.86
  -4  17  -2   37.56    7.14
  -4  17  -2   40.25    4.82
   5 -17   2   62.37    6.10
  -5 -17  -2   64.87    7.77
   5  17   2   62.03    7.49
  -5  17  -2   69.08    9.02
  -5  17  -2   76.18    6.98
  -6 -17  -2   33.45    6.96
  -6  17  -2   38.74    4.74
   6  17   2   41.49    6.72
  -6  17  -2   32.19    8.20
  -7 -17  -2    4.38    6.66
  -7  17  -2   10.41    3.64
  -7  17  -2    4.30    8.44
   7  17   2    7.36    6.11
  -8 -17  -2   35.24    7.91
  -8  17  -2   14.05    9.05
   8  17   2   18.67    7.40
  -9 -17  -2  103.18   11.90
  -9  17  -2   91.94   12.82
   9  17   2  115.18   11.70
 -10 -18   2   11.13   10.66
 -10  18   2   17.76    8.64
  -9  18   2  248.82   19.55
   9  18  -2  211.13   18.31
  -9  18   2  259.63   19.63
  -8 -18   2   27.76    8.89
  -8  18   2   23.32    7.37
  -8  18   2   15.42    6.94
   8  18  -2   21.87    5.99
  -7 -18   2   23.27    8.03
   7  18  -2   24.33    5.93
  -7  18   2   19.69    7.18
  -7  18   2   28.24    6.73
   6 -18  -2   71.85    8.00
   6  18  -2   77.14    7.52
  -6  18   2   71.81    8.55
  -5 -18   2   70.86    8.17
   5 -18  -2   63.48    7.64
  -5  18   2   64.87    7.80
   5  18  -2   60.72    6.44
  -4 -18   2 1671.80  101.53
   4 -18  -2 1579.83  101.41
   4  18  -2 1581.54  101.03
  -4  18   2 1667.75  101.84
   3 -18  -2   20.86    5.07
  -3 -18   2   25.26    5.07
  -3  18   2   17.41    5.02
  -2 -18   2  149.68   12.07
   2 -18  -2  162.75   12.41
  -2  18   2  155.29   12.52
   1 -18  -2 1005.41   61.62
  -1 -18   2  986.20   61.43
  -1  18   2  938.70   61.76
   0 -18  -2    9.35    3.63
   0 -18   2   11.91    4.09
   0  18   2   13.44    4.92
   1 -18   2  170.26   11.95
  -1 -18  -2  134.99   11.99
   1  18   2  155.91   12.54
  -1  18  -2  148.02   11.31
   2 -18   2  685.38   43.85
  -2 -18  -2  717.82   44.28
   2  18   2  648.12   44.42
   2  18   2  689.06   44.09
  -2  18  -2  715.48   43.88
  -3 -18  -2   10.48    4.85
   3 -18   2    4.52    4.19
   3  18   2    9.24    3.85
  -3  18  -2   13.62    3.88
   4 -18   2  353.22   22.23
  -4 -18  -2  344.77   23.04
  -4  18  -2  321.25   23.38
   4  18   2  318.21   22.65
  -4  18  -2  324.95   21.91
  -5 -18  -2   58.81    7.63
   5 -18   2   49.92    5.79
  -5  18  -2   59.98    8.63
  -5  18  -2   58.12    5.75
   5  18   2   59.50    7.39
  -6 -18  -2  209.98   18.09
   6  18   2  175.50   14.95
  -6  18  -2  193.14   13.44
  -6  18  -2  179.07   16.77
  -7 -18  -2   15.69    7.13
  -7  18  -2   10.28    3.77
  -7  18  -2   14.37    8.06
   7  18   2    8.57    6.90
  -8 -18  -2   13.13    7.60
  -8  18  -2    6.49    8.97
   8  18   2   15.18    7.31
  -9  18  -2   38.25   10.37
   9  18   2   34.62    8.27
  -9 -19   2   31.69   10.28
  -9  19   2   31.83    8.18
  -8 -19   2  245.05   20.01
   8  19  -2  207.90   16.75
  -8  19   2  234.88   17.86
  -8  19   2  206.80   18.15
  -7 -19   2   -3.18    5.73
   7  19  -2    7.00    4.77
  -7  19   2   -3.31    5.80
   6 -19  -2   15.65    5.84
  -6 -19   2    2.19    6.68
  -6  19   2    0.20    6.39
   6  19  -2    7.61    4.60
   5 -19  -2  979.13   63.68
  -5 -19   2 1013.99   63.86
   5  19  -2 1012.96   63.24
  -5  19   2 1021.69   64.21
   4 -19  -2  275.52   18.76
  -4 -19   2  265.12   19.08
   4  19  -2  258.98   18.31
  -4  19   2  253.55   19.03
   3 -19  -2  139.61   11.35
  -3 -19   2  124.81   11.31
  -3  19   2  127.68   11.55
  -2 -19   2  559.27   36.09
   2 -19  -2  571.12   36.45
  -2  19   2  558.39   36.70
   1 -19  -2  452.51   29.52
  -1 -19   2  448.10   29.23
  -1  19   2  445.95   29.76
   0 -19   2   -1.43    3.96
   0 -19  -2    0.31    4.32
   0  19   2   -1.59    4.76
  -1 -19  -2 1017.51   62.75
   1 -19   2 1015.00   62.60
  -1  19  -2  972.65   62.56
   1  19   2  979.45   63.18
   2 -19   2  266.30   18.63
  -2 -19  -2  263.20   18.94
  -2  19  -2  276.80   18.42
   2  19   2  258.04   19.30
   2  19   2  276.21   18.83
   3 -19   2  118.08    9.90
  -3 -19  -2  107.64   10.45
   3  19   2   93.14   10.11
  -3  19  -2  113.45    9.39
  -4 -19  -2    1.40    5.50
   4 -19   2    5.88    4.29
   4  19   2   10.44    5.19
  -4  19  -2   12.84    6.19
  -4  19  -2    6.43    3.95
  -5 -19  -2   68.92    8.12
   5 -19   2   66.86    6.55
  -5  19  -2   61.47   10.29
  -5  19  -2   56.62    6.21
   5  19   2   69.11    7.74
  -6 -19  -2   86.85   10.48
  -6  19  -2   99.73    8.61
  -6  19  -2   91.73   11.18
  -7 -19  -2  147.04   14.29
  -7  19  -2  136.78   12.27
   7  19   2  138.02   13.04
  -7  19  -2  133.80   13.80
  -8 -19  -2   54.62    9.14
  -8  19  -2   36.47   10.05
   8  19   2   40.00    7.94
  -9 -19  -2   87.14   12.08
  -9  19  -2   79.89   12.23
   9  19   2   75.95   10.81
  -9 -20   2   12.25   10.13
  -9  20   2   36.70    8.49
  -8 -20   2  372.48   26.47
  -8  20   2  310.32   24.87
   8  20  -2  337.04   23.67
  -8  20   2  357.72   24.70
  -7 -20   2  126.44   13.49
  -7  20   2  145.03   13.02
   7  20  -2  144.93   12.36
  -7  20   2  126.52   12.85
  -6 -20   2  123.67   12.05
   6 -20  -2  113.58   11.34
   6  20  -2  121.26   10.68
  -6  20   2  131.42   12.28
   5 -20  -2   60.46    7.22
  -5  20   2   34.71    7.11
   5  20  -2   49.88    6.15
  -4 -20   2   16.47    5.76
   4 -20  -2   13.94    5.85
   4  20  -2   11.22    4.51
  -4  20   2    6.77    5.63
  -3 -20   2   23.10    4.53
   3 -20  -2   10.82    5.30
  -3  20   2   13.01    5.40
   2 -20  -2  808.03   51.81
  -2 -20   2  806.92   51.73
  -2  20   2  827.80   52.14
  -1 -20   2   90.40    8.64
   1 -20  -2   77.46    7.72
  -1  20   2   72.08    8.16
   0 -20   2  127.54   10.55
   0 -20  -2  123.19   11.01
   0  20   2  126.57   11.57
  -1 -20  -2   26.56    5.39
   1 -20   2   30.55    5.01
  -1  20  -2   19.32    4.53
   1  20   2   22.07    5.88
   2 -20   2  452.00   29.22
  -2 -20  -2  471.21   29.52
   2  20   2  431.04   29.24
  -2  20  -2  451.23   28.88
   2  20   2  409.70   29.69
   3 -20   2   15.75    5.06
  -3 -20  -2    8.00    4.49
   3  20   2   22.83    5.48
  -3  20  -2   12.46    3.96
  -4 -20  -2  553.73   35.50
   4 -20   2  545.99   34.66
  -4  20  -2  525.71   34.48
  -4  20  -2  506.09   35.58
   4  20   2  550.65   35.09
   5 -20   2   64.01    6.90
  -5 -20  -2   68.41    8.56
  -5  20  -2   79.22    9.44
  -5  20  -2   67.18    6.70
   5  20   2   77.35    8.21
  -6 -20  -2  127.93   12.80
  -6  20  -2  124.90   10.79
   6  20   2  148.36   12.77
  -6  20  -2  156.51   14.72
  -7 -20  -2   24.80    8.11
  -7  20  -2   17.68    9.41
   7  20   2   31.95    7.24
  -8 -20  -2   19.59    8.46
  -8  20  -2   31.80    9.94
   8  20   2   38.58    7.79
  -9 -21   2   92.44   12.81
  -9  21   2   87.40   10.92
  -8  21   2  -10.36    7.20
  -8  21   2   -3.85    7.69
   8  21  -2    2.33    6.29
  -7 -21   2  106.14   10.23
   7  21  -2   81.08    8.81
  -7  21   2   77.54    9.38
  -7  21   2   71.31   10.00
  -6 -21   2  294.46   22.17
   6 -21  -2  281.55   20.79
  -6  21   2  288.33   21.40
   6  21  -2  299.41   20.24
  -5 -21   2  286.01   22.06
   5 -21  -2  311.17   21.48
  -5  21   2  296.98   21.91
   5  21  -2  314.05   21.17
   4 -21  -2  257.88   20.29
  -4 -21   2  266.07   19.90
  -4  21   2  306.77   20.94
   4  21  -2  316.79   19.90
  -3 -21   2   37.66    6.53
   3 -21  -2   29.87    6.15
  -3  21   2   42.50    6.74
  -2 -21   2   44.07    6.26
   2 -21  -2   46.94    6.64
  -2  21   2   48.67    6.25
   1 -21  -2   67.08    7.30
  -1 -21   2   58.73    6.83
  -1  21   2   56.47    7.55
   0 -21  -2    7.35    4.99
   0 -21   2    6.02    4.38
   0  21   2    7.17    5.53
   1 -21   2   97.58    9.26
  -1 -21  -2   99.72    9.91
   1  21   2   84.86    9.12
  -2 -21  -2   23.83    5.87
   2 -21   2   20.52    5.15
   2  21   2   30.55    6.68
   2  21   2   26.02    5.83
  -2  21  -2   29.09    4.93
  -3 -21  -2  206.12   14.49
   3 -21   2  207.05   14.80
   3  21   2  172.27   14.73
  -3  21  -2  184.70   13.95
   4 -21   2  379.65   25.11
   4  21   2  378.67   25.58
  -4  21  -2  370.53   24.93
  -5 -21  -2  230.96   16.90
   5 -21   2  203.03   15.19
  -5  21  -2  189.57   15.05
  -5  21  -2  222.80   17.43
  -6 -21  -2  130.04   13.26
  -6  21  -2  118.68   10.67
  -6  21  -2  108.73   12.47
   6  21   2  143.12   12.44
  -7 -21  -2   29.10    8.39
  -7  21  -2   38.93    9.56
   7  21   2   32.56    7.48
  -8 -21  -2  174.47   16.38
  -8  21  -2  155.88   16.35
   8  21   2  183.44   15.44
  -9  22   2  356.77   26.73
  -8 -22   2  114.92   13.53
   8  22  -2  116.93   10.78
  -8  22   2   98.90   11.27
  -8  22   2  102.01   11.84
  -7 -22   2  284.95   20.75
  -7  22   2  216.36   18.66
  -7  22   2  220.63   18.48
   7  22  -2  245.55   17.92
   6 -22  -2   14.00    6.22
  -6 -22   2    7.01    7.52
  -6  22   2    0.30    6.97
   6  22  -2   15.97    5.47
  -5 -22   2   13.55    6.90
   5 -22  -2   22.27    6.82
   5  22  -2   12.72    5.31
  -5  22   2   22.18    6.79
   4 -22  -2    3.04    5.77
   4  22  -2   10.91    5.24
  -4  22   2   15.42    6.29
   3 -22  -2  222.84   17.02
  -3 -22   2  214.16   16.48
  -3  22   2  211.15   16.95
   2 -22  -2  812.84   51.16
  -2 -22   2  815.05   51.08
  -2  22   2  768.22   51.41
   1 -22  -2  674.22   42.22
  -1 -22   2  682.83   42.01
  -1  22   2  599.18   42.06
   0 -22  -2  668.67   42.08
   0 -22   2  657.34   41.75
   0  22   2  622.94   42.37
  -1 -22  -2  108.57    9.89
   1 -22   2  120.67   10.46
  -2 -22  -2   59.02    6.86
   2 -22   2   47.01    6.59
  -2  22  -2   63.75    6.55
   2  22   2   54.37    7.41
   2  22   2   61.75    8.14
  -3 -22  -2   56.81    7.84
   3 -22   2   72.97    7.33
  -3  22  -2   62.29    6.68
   3  22   2   66.98    7.92
   4 -22   2   25.67    5.70
  -4 -22  -2   33.65    7.21
   4  22   2   33.96    6.68
  -4  22  -2   27.93    5.21
   5 -22   2   44.99    6.14
  -5 -22  -2   42.65    7.68
  -5  22  -2   45.55    8.53
   5  22   2   44.52    7.46
  -5  22  -2   42.33    5.86
  -6 -22  -2   19.58    7.51
  -6  22  -2   33.02    8.14
   6  22   2   21.89    6.88
  -6  22  -2   21.07    5.03
  -7 -22  -2   18.24    8.36
   7  22   2   25.43    7.38
  -7  22  -2   24.78    9.25
  -8 -22  -2  281.59   22.87
   8  22   2  240.34   20.15
  -8  22  -2  282.09   22.45
  -9 -23   2   10.22   10.95
  -9  23   2   30.02    9.27
  -8 -23   2   10.18    9.33
   8  23  -2    9.24    6.94
  -8  23   2    5.98    7.30
  -8  23   2    2.76    7.89
  -7 -23   2    8.44    8.67
  -7  23   2   13.45    7.71
  -7  23   2   15.64    6.87
   7  23  -2   12.58    6.49
  -6 -23   2  176.93   15.75
   6 -23  -2  146.81   13.62
   6  23  -2  154.32   13.50
  -6  23   2  131.90   13.52
  -5 -23   2   25.29    7.77
   5 -23  -2   34.43    6.83
  -5  23   2   12.30    6.92
   5  23  -2   32.03    6.75
  -4 -23   2  149.45   12.23
   4 -23  -2  140.82   13.04
  -4  23   2  130.58   13.43
   4  23  -2  147.42   12.39
  -3 -23   2   51.76    7.50
   3 -23  -2   50.97    7.54
  -3  23   2   66.23    8.24
  -2 -23   2  199.28   13.82
   2 -23  -2  198.17   14.85
  -2  23   2  149.91   13.98
   1 -23  -2   58.18    7.51
  -1 -23   2   63.55    7.23
  -1  23   2   48.45    7.71
   0 -23  -2   50.07    7.21
   0 -23   2   52.44    6.62
   0  23   2   37.27    7.46
  -1 -23  -2   95.79    9.61
   1 -23   2  119.61   10.86
   1  23   2   91.19   10.37
   2 -23   2  339.80   23.14
  -2 -23  -2  320.55   23.62
  -2  23  -2  337.92   23.15
   2  23   2  330.28   24.15
   2  23   2  363.18   23.65
  -3 -23  -2  237.08   17.63
   3 -23   2  225.41   16.60
  -3  23  -2  231.94   16.32
   3  23   2  211.13   17.08
  -4 -23  -2  454.47   28.88
   4 -23   2  427.13   27.83
   4  23   2  401.13   28.09
  -4  23  -2  388.49   27.46
   5 -23   2  135.92   11.41
  -5 -23  -2  131.59   12.16
  -5  23  -2  135.37   11.43
  -5  23  -2  119.55   12.27
   5  23   2  116.00   11.43
  -6 -23  -2   16.48    7.75
   6  23   2   33.93    7.20
  -6  23  -2   16.64    8.49
  -6  23  -2   13.65    4.99
  -7 -23  -2   79.45   12.42
  -7  23  -2   81.90   11.54
   7  23   2   77.10    9.64
  -8 -23  -2   27.45   10.23
   8  23   2   12.45    7.75
  -8 -24   2   75.27   12.48
   8  24  -2   90.98    9.59
  -8  24   2   56.68   10.00
  -8  24   2   74.91   10.03
  -7 -24   2   -1.89    8.87
  -7  24   2   10.57    6.96
   7  24  -2   28.30    8.48
  -7  24   2    2.97    9.66
   6 -24  -2   14.25    7.24
  -6 -24   2   11.25    8.22
   6  24  -2   17.01    6.02
  -6  24   2   11.67    7.85
   5 -24  -2   41.39    7.47
  -5 -24   2   39.72    8.46
   5  24  -2   39.65    6.95
  -5  24   2   41.12    8.01
   4 -24  -2   19.16    7.02
  -4 -24   2   17.63    6.97
   4  24  -2   17.51    6.07
  -4  24   2   12.75    7.30
   3 -24  -2   17.98    6.39
  -3 -24   2   24.34    5.40
  -3  24   2   21.19    6.57
  -2 -24   2   44.29    7.16
   2 -24  -2   47.09    6.33
  -2  24   2   42.60    7.79
  -1 -24   2   40.75    6.70
   1 -24  -2   42.18    6.01
  -1  24   2   45.11    7.68
   0 -24   2  176.78   13.49
   0 -24  -2  154.92   13.76
   0  24   2  151.78   14.47
  -1 -24  -2  141.29   12.24
   1 -24   2  143.47   11.59
   1  24   2   98.90   11.44
  -2 -24  -2   21.25    6.51
   2 -24   2   20.00    5.86
   2  24   2   34.12    7.96
  -2  24  -2   25.31    5.94
  -3 -24  -2  156.16   13.62
   3 -24   2  145.57   12.80
   3  24   2  138.72   12.96
  -3  24  -2  132.83   11.74
   4 -24   2   87.71    9.43
  -4 -24  -2   94.29   10.62
  -4  24  -2  105.93   10.27
   4  24   2  111.62   10.34
  -5 -24  -2    6.99    6.94
   5 -24   2    0.70    5.32
   5  24   2   10.73    6.55
  -5  24  -2    0.93    7.59
  -5  24  -2    1.40    4.68
  -6 -24  -2  257.99   19.67
   6 -24   2  224.56   16.90
  -6  24  -2  231.70   17.27
  -6  24  -2  235.47   19.81
   6  24   2  241.15   18.94
  -7 -24  -2   40.42    9.65
   7  24   2   40.52    8.22
  -7  24  -2   43.90    9.76
  -8  25   2   23.25    8.11
  -7 -25   2  -12.54    8.84
  -7  25   2    1.58    7.02
   7  25  -2    4.75    6.62
  -7  25   2   -3.56    7.82
  -6 -25   2  153.16   15.39
   6 -25  -2  144.61   14.35
   6  25  -2  136.73   13.50
  -6  25   2  119.88   13.38
  -5 -25   2  283.11   22.14
  -5  25   2  268.09   22.92
   5  25  -2  304.90   20.83
   4 -25  -2   17.89    6.86
  -4 -25   2   16.01    5.84
  -4  25   2   14.43    7.14
   4  25  -2   16.59    6.33
  -3 -25   2  120.74   13.03
   3 -25  -2  136.31   12.99
  -3  25   2  140.39   13.59
   2 -25  -2  101.86    9.73
  -2 -25   2   79.62   14.24
  -2  25   2   79.62    9.94
   1 -25  -2  133.98   12.05
  -1 -25   2  130.60   11.43
  -1  25   2   88.49   11.08
   0 -25   2   41.35    6.81
   0  25   2   38.90    9.05
  -1 -25  -2  234.74   16.02
   1 -25   2  220.66   16.36
   1  25   2  176.15   17.26
   2 -25   2    9.41    5.59
  -2 -25  -2   15.25    6.59
   2  25   2    8.26    6.49
  -3 -25  -2   87.50   10.34
   3 -25   2   99.32    9.82
   3  25   2  104.51   10.28
  -3  25  -2   97.29    9.82
   4 -25   2   41.13    6.75
  -4 -25  -2   25.28    7.92
   4  25   2   35.30    7.25
  -4  25  -2   29.56    6.16
  -5 -25  -2   23.20    7.89
   5 -25   2   21.45    6.02
  -5  25  -2   23.68    5.58
   5  25   2   26.09    7.36
  -5  25  -2   15.81    8.07
  -6 -25  -2   38.80    9.18
   6  25   2   57.17    8.44
  -6  25  -2   41.41    9.63
  -7 -25  -2   82.65   11.99
  -7  25  -2  101.87   12.46
  -8 -26   2   52.10   11.87
  -8  26   2   80.20   10.32
  -7 -26   2   56.95   11.11
   7  26  -2   78.49    9.52
  -7  26   2   73.49    9.52
  -7  26   2   69.55   10.57
  -6 -26   2  453.68   30.36
   6 -26  -2  411.75   28.93
   6  26  -2  432.02   28.49
  -6  26   2  371.89   29.30
   5 -26  -2    0.77    6.58
  -5 -26   2    4.35    7.74
  -5  26   2    3.97    7.13
   5  26  -2    2.03    6.17
  -4 -26   2   87.52   10.63
   4 -26  -2   98.63   10.37
  -4  26   2   91.42   10.82
   4  26  -2   95.90   11.41
  -3 -26   2   22.38    7.01
   3 -26  -2   11.39    7.85
  -2 -26   2  127.09   12.58
   2 -26  -2  129.41   12.99
   1 -26  -2  245.37   18.28
  -1  26   2  228.06   18.88
   0 -26  -2   45.69    6.61
   0 -26   2   37.57    6.94
   0  26   2   36.47    8.01
   1 -26   2   92.81    9.66
  -1 -26  -2   98.89   10.10
   1  26   2  104.95   10.97
  -2 -26  -2   81.48    9.51
   2 -26   2   71.89    8.62
   2  26   2   86.87    9.75
  -3 -26  -2   96.20   11.01
   3 -26   2  104.69   10.44
   3  26   2  121.67   11.23
  -3  26  -2  108.03   10.61
  -4 -26  -2  167.41   15.79
   4 -26   2  170.36   13.78
  -4  26  -2  157.29   13.70
   4  26   2  172.67   15.05
   5 -26   2    2.18    5.52
  -5 -26  -2    2.28    7.62
  -5  26  -2   11.21    7.60
  -5  26  -2   11.03    5.53
   5  26   2   -1.95    6.79
  -6 -26  -2  113.64   12.56
   6  26   2  117.09   11.53
  -6  26  -2  110.79   12.36
  -7 -26  -2   79.77   13.74
   7  26   2   73.89    9.94
  -7  26  -2   62.58   11.18
   7 -27  -2  144.91   15.30
   7  27  -2  166.90   15.26
  -7  27   2  146.57   14.67
   6 -27  -2   13.63    7.96
  -6 -27   2   30.65    9.04
  -6  27   2   19.11    8.01
   6  27  -2   22.90    7.75
   5 -27  -2  187.08   16.44
  -5 -27   2  202.25   16.06
  -5  27   2  171.99   17.84
   5  27  -2  187.43   15.83
  -4 -27   2   65.74    9.71
   4 -27  -2   71.07    9.27
   4  27  -2   66.60    9.04
  -4  27   2   72.11   10.36
  -3 -27   2  205.00   16.16
   3 -27  -2  173.93   15.79
  -3  27   2  167.87   16.46
   2 -27  -2   19.21    6.99
  -2 -27   2    8.36    6.77
  -2  27   2   20.63    7.67
   1 -27  -2   58.46    8.77
  -1 -27   2   67.41    8.64
  -1  27   2   85.50    9.04
   0 -27  -2  341.75   23.55
   0  27   2  305.69   23.98
   1 -27   2  223.48   16.19
  -1 -27  -2  194.23   16.57
   1  27   2  175.58   16.96
   2 -27   2   35.62    6.93
  -2 -27  -2   19.13    7.03
   2  27   2   32.01    7.93
  -3 -27  -2  164.20   15.86
   3 -27   2  180.41   14.58
  -3  27  -2  161.06   14.01
   3  27   2  183.16   15.59
  -4 -27  -2   61.87    9.49
   4 -27   2   58.78    7.96
  -4  27  -2   58.46    7.55
   4  27   2   46.15    8.77
   5 -27   2   35.12    7.07
  -5 -27  -2   44.47    9.03
  -5  27  -2   38.33    9.03
  -5  27  -2   39.65    6.66
   5  27   2   53.07    8.59
  -6 -27  -2   69.91   10.67
   6  27   2   72.60    9.90
  -6  27  -2   64.05   10.77
   7 -28  -2  129.45   13.07
  -7 -28   2  145.86   14.87
  -7  28   2   93.53   12.39
  -6 -28   2    9.90    9.17
   6 -28  -2   20.52    7.64
  -6  28   2   12.49    7.84
   6  28  -2   29.59    8.42
  -5 -28   2    2.16    8.25
   5 -28  -2    1.69    6.99
  -5  28   2    1.13    7.71
   5  28  -2    7.68    7.07
   4 -28  -2   69.15    9.28
  -4 -28   2   55.90    9.35
   4  28  -2   51.90    9.41
  -4  28   2   53.61    9.60
  -3 -28   2  287.49   21.30
   3 -28  -2  258.65   20.77
  -3  28   2  277.01   22.24
   2 -28  -2   84.11    9.64
  -2 -28   2   79.53    9.84
  -2  28   2   94.49   10.85
   1 -28  -2   47.26    8.21
  -1 -28   2   44.00    8.00
  -1  28   2   48.10    8.69
   0 -28  -2   90.93    9.79
   0 -28   2   81.75    9.42
   0  28   2   70.80   10.14
   1 -28   2   20.24    6.84
  -1 -28  -2   16.66    7.08
   1  28   2   16.59    7.96
   2 -28   2   56.90   10.19
  -2 -28  -2   65.06    9.02
   2  28   2   67.61    9.69
   3 -28   2   88.15    9.39
  -3 -28  -2   73.71   10.25
   3  28   2   90.97   10.61
  -4 -28  -2  131.10   14.86
   4 -28   2  128.15   13.10
  -4  28  -2  127.38   12.06
   4  28   2  150.58   14.20
   5 -28   2   29.05    6.91
  -5 -28  -2   39.38    9.20
  -5  28  -2   28.64    6.57
  -5  28  -2   19.36    8.88
  -6  28  -2  139.95   17.16
   6  28   2  185.37   16.64
  -7 -29   2   77.37   11.16
   7  29  -2   82.92   10.39
   6 -29  -2   65.01    9.81
   6  29  -2   72.40   10.33
  -6  29   2   77.51   11.57
   5 -29  -2    5.17    8.06
  -5 -29   2    6.51    8.78
  -5  29   2    7.01    7.96
   5  29  -2   11.27    7.58
   4 -29  -2  120.34   12.29
  -4  29   2  109.30   13.14
   4  29  -2  141.79   13.91
   3 -29  -2   17.17    7.20
  -3 -29   2   17.84    7.75
  -3  29   2    9.78    8.03
  -2 -29   2    6.06    6.97
   2 -29  -2   -2.78    6.95
  -2  29   2    4.70    7.55
  -1 -29   2   87.86    9.75
   1 -29  -2   76.84    9.73
  -1  29   2   64.27   10.24
   0 -29   2  239.10   18.86
   0 -29  -2  253.62   19.27
   0  29   2  229.53   20.01
  -1 -29  -2  252.87   18.10
   1 -29   2  233.36   19.16
   1  29   2  224.55   19.91
   2 -29   2    3.97    6.48
  -2 -29  -2    6.96    7.23
   2  29   2   10.36    7.97
   3 -29   2   82.29   10.24
   3  29   2   85.78   10.89
  -4 -29  -2   77.63   10.86
  -5 -29  -2    9.93    8.86
  -5  29  -2   14.13    8.87
   5  29   2   15.08    8.17
  -6 -29  -2   23.31    9.58
   6  29   2   31.04    8.57
  -6  29  -2   11.16    8.84
   6 -30  -2   78.45   11.29
  -6 -30   2   84.68   12.38
   6  30  -2  100.07   11.34
  -6  30   2   74.09   11.74
   5 -30  -2   29.91    9.10
  -5 -30   2   44.07    8.37
  -5  30   2   21.59    9.68
   5  30  -2   44.14    8.97
  -4 -30   2   69.52   10.40
   4 -30  -2   58.55    9.59
   4  30  -2   63.32    9.99
  -4  30   2   55.45   10.20
   3 -30  -2   41.99    8.85
  -3 -30   2   59.94   10.57
  -3  30   2   48.68    9.59
   2 -30  -2   22.83    7.80
  -2 -30   2   15.22    7.34
  -2  30   2    6.30    8.17
  -1 -30   2  145.41   13.64
   1 -30  -2  136.79   13.93
  -1  30   2  107.03   13.02
   0 -30   2   36.77    7.80
   0 -30  -2   27.16    8.18
   0  30   2   33.47    8.87
  -1 -30  -2    1.52    7.29
   1 -30   2   -2.87    7.29
   2 -30   2   12.73    6.93
   2  30   2   20.67    6.85
   3 -30   2  206.78   17.07
  -3 -30  -2  212.25   18.16
  -4 -30  -2   19.35    8.67
   4 -30   2    5.22    6.80
   4  30   2    2.81    7.92
  -5 -30  -2   89.16   13.37
   5  30   2   68.65   10.41
  -5  30  -2   78.11   11.40
  -6 -31   2  137.18   14.63
  -6  31   2   98.27   13.07
   6  31  -2  128.39   12.98
  -5 -31   2  167.98   17.33
   5 -31  -2  137.52   14.41
   5  31  -2  172.37   15.82
  -5  31   2  122.68   14.43
  -4 -31   2   34.67    8.03
   4 -31  -2   39.07    9.10
   4  31  -2   70.22   10.91
  -4  31   2   47.78   10.69
   3 -31  -2  131.97   12.83
  -3 -31   2  123.60   12.90
  -3  31   2  114.92   13.18
  -2 -31   2  226.10   18.64
   2 -31  -2  217.49   18.54
  -2  31   2  210.84   19.64
   1 -31  -2   72.00   10.09
  -1 -31   2   84.02    9.74
  -1  31   2   70.27   11.09
   0 -31   2   20.53    7.65
   0 -31  -2   25.93    8.06
   0  31   2   23.17    8.77
  -1 -31  -2  100.33   12.82
   1 -31   2   92.23   10.53
  -2 -31  -2   89.02   11.19
   2 -31   2   91.27   10.95
   2  31   2   95.13   12.03
   3 -31   2   35.17    8.48
  -3 -31  -2   25.29    7.09
   3  31   2   24.49    9.23
   4 -31   2    7.40    7.42
   4  31   2   22.93    8.92
  -5 -31  -2   -0.70    9.22
   5  31   2   -6.98   10.20
  -5  31  -2   10.81    9.02
  -5 -32   2   17.70   10.05
   5 -32  -2   25.73    9.60
  -5  32   2   18.97   10.01
   5  32  -2   41.47   10.50
  -4 -32   2    7.49   10.21
   4  32  -2   -3.16   10.56
  -4  32   2    0.39    8.65
  -3 -32   2   37.69    9.53
  -3  32   2   38.44   10.11
  -2 -32   2  152.11   15.44
  -2  32   2  129.60   14.41
  -1 -32   2  142.92   14.58
  -1  32   2  133.40   14.37
   0 -32  -2   48.68    9.17
   0 -32   2   41.28    8.68
   0  32   2   42.71    9.93
  -1 -32  -2   71.29   10.43
   1 -32   2   66.97    9.79
   1  32   2   92.53   12.07
   2 -32   2   26.34    7.76
  -2 -32  -2   23.70    8.65
   2  32   2   13.49    9.53
  -3 -32  -2   17.43   10.15
   3 -32   2   22.36    7.47
   3  32   2    7.52    9.03
   4 -32   2  -13.47    7.39
  -4 -32  -2    9.01    6.99
   4  32   2   12.23    9.14
   4 -33  -2   25.52    9.55
  -4 -33   2   21.17    9.80
   4  33  -2   25.69    9.97
  -4  33   2   23.65    9.54
   3 -33  -2  102.36   11.88
  -3 -33   2   94.97   12.14
  -3  33   2   98.41   12.85
   2 -33  -2    4.80    7.97
  -2 -33   2   10.83    8.55
  -2  33   2   -5.13    9.44
  -1 -33   2   45.02    9.35
   1 -33  -2   70.57   10.09
  -1  33   2   51.83   10.62
   0 -33  -2   29.70    8.88
   0  33   2   24.82    9.69
  -1 -33  -2   35.39    8.69
   1 -33   2   25.98    8.52
   1  33   2   47.76   10.92
   2 -33   2  182.85   16.41
   2  33   2  174.46   16.70
   3 -33   2   25.08    8.85
  -3 -33  -2   29.36    9.31
  -4 -33  -2   96.41   12.25
   4  33   2   94.15   12.66
  -4 -34   2   39.31   10.48
   4 -34  -2   52.89    9.75
   4  34  -2   36.88   10.94
  -4  34   2   30.50   10.39
  -3 -34   2   36.49    9.49
   3 -34  -2   42.60    9.56
  -3  34   2   34.03   11.05
   2 -34  -2   33.21    9.26
  -2 -34   2   32.67    9.15
  -2  34   2   10.94    9.38
  -1 -34   2    9.54    8.20
   1 -34  -2   19.58    8.52
  -1  34   2   18.83    9.62
   0 -34   2    2.04    7.92
   0 -34  -2   -9.50    7.91
   1 -34   2  145.20   15.12
  -2 -34  -2   91.34   10.51
   2  34   2   92.73   15.36
   3 -34   2   34.68    8.58
  -3 -34  -2   32.72    9.87
   3  34   2   27.19   10.58
  -3 -35   2   14.43    9.61
  -3  35   2    9.91   11.32
  -2 -35   2   58.82   10.34
  -2  35   2   58.66   13.08
  -1 -35   2  164.80   16.76
  -1  35   2  165.38   24.31
   0 -35   2   71.42   11.16
   0 -35  -2  100.59   11.60
  -1 -35  -2   54.48   10.48
   1 -35   2   45.57    9.47
   1  35   2   65.12   12.60
   2 -35   2    2.23    7.89
  -2 -35  -2    6.32    8.77
   2  35   2    2.82   10.74
  -1 -36   2   26.47    9.28
   1 -36  -2   19.15    9.39
  -1  36   2    9.53    9.95
   0 -36  -2   49.79   10.47
 -11   0   3    3.33    6.03
 -10   0   3  694.21   44.39
  -9   0   3   43.93    6.01
  -8   0   3   68.27    6.47
  -7   0   3   57.17    5.43
  -6   0   3  788.05   49.18
  -5   0   3   -0.85    1.77
  -4   0   3  655.40   40.59
  -3   0   3  628.79   38.79
  -2   0   3   50.10    3.33
  -1   0   3   13.40    1.50
   1   0  -3   12.54    1.47
   0   0   3 1782.99  124.10
   0   0   3 1937.51  198.91
   0   0  -3 1776.00  124.74
  -1   0  -3  137.89    9.33
   1   0   3  137.42    8.68
   1   0   3  142.35    9.30
  -1   0  -3  129.18    8.69
  -2   0  -3 2737.88  183.41
  -2   0  -3 2964.87  287.31
   2   0   3 2104.41  263.75
   2   0   3 2705.53  182.78
  -3   0  -3    3.23    2.67
  -3   0  -3    2.61    1.32
   3   0   3    0.04    3.16
  -4   0  -3   95.84    6.70
  -4   0  -3   90.75    8.80
   4   0   3  104.05    8.47
   5   0   3  121.88    9.84
  -5   0  -3  108.25   10.45
  -5   0  -3  117.91    8.19
  -6   0  -3  561.25   37.05
  -6   0  -3  575.47   35.53
   6   0   3  557.29   36.60
  -7   0  -3   64.59    8.95
   7   0   3   76.02    8.14
  -7   0  -3   70.23    6.54
  -8   0  -3    3.08    3.41
  -8   0  -3    3.91    7.14
  -9   0  -3   27.90    9.70
   9   0   3   45.33    7.73
 -10   0  -3  149.50   14.87
 -11   1   3   46.88    7.69
 -10  -1   3  160.77   12.60
 -10   1   3  147.61   12.69
  -9  -1   3   16.91    4.98
  -9   1   3   28.36    5.13
  -8  -1   3   58.29    5.77
  -8   1   3   43.38    5.57
  -7  -1   3  404.69   25.97
  -6  -1   3  234.41   15.25
  -6   1   3  231.32   15.30
  -5  -1   3   42.93    3.67
  -5   1   3   33.00    3.31
  -4  -1   3  199.44   12.96
  -4   1   3  213.45   13.06
  -3  -1   3  359.81   33.38
   3  -1  -3  176.00   87.59
  -3   1   3  376.99   32.48
   3   1  -3  385.25   92.74
  -2  -1   3   88.83    5.48
   2   1  -3   85.43    5.48
  -2   1   3   85.83    5.64
  -1  -1   3  160.69    9.62
  -1   1   3  138.42    9.85
   0  -1   3  728.84   44.93
   0  -1  -3  710.69   44.95
   0  -1  -3  708.84   44.86
   0  -1   3  714.31   44.77
   0   1   3  762.94   44.97
   0   1  -3  736.60   44.93
   0   1   3  697.71   44.82
  -1  -1  -3  115.08    8.09
  -1  -1  -3  121.03    8.70
   1  -1   3  126.69    8.62
   1  -1   3  118.68    7.94
   1   1   3  132.05    8.69
   1   1   3  134.52    8.17
  -1   1  -3  135.45    8.53
  -2  -1  -3  684.50   42.78
   2  -1   3  683.29   42.68
  -2  -1  -3  668.03   42.15
  -2   1  -3  679.28   42.77
   2   1   3  696.03   42.70
  -2   1  -3  672.29   42.00
  -3  -1  -3 1249.62   75.79
  -3  -1  -3 1202.62   75.03
   3  -1   3 1266.35   75.64
  -3   1  -3 1198.77   75.75
   3   1   3 1201.96   75.61
  -3   1  -3 1167.69   74.88
  -4  -1  -3   65.65    6.95
   4  -1   3   67.84    6.57
  -4  -1  -3   79.96    5.47
  -4   1  -3   62.89    6.58
   4   1   3   70.48    7.09
  -4   1  -3   68.09    5.04
   5  -1   3  120.57   10.11
  -5  -1  -3  121.68    8.48
  -5  -1  -3  118.81   10.79
   5   1   3  123.65   10.12
  -5   1  -3  122.81    8.27
  -5   1  -3  106.80   10.64
  -6  -1  -3  389.96   23.53
   6  -1   3  373.68   24.43
  -6  -1  -3  349.67   24.90
   6   1   3  350.38   24.28
  -6   1  -3  340.51   24.77
  -6   1  -3  359.09   23.00
   7  -1   3  348.90   23.40
  -7  -1  -3  327.24   24.11
  -7  -1  -3  350.83   22.01
  -7   1  -3  317.60   24.49
   7   1   3  339.33   23.36
  -8  -1  -3   63.08    9.38
  -8  -1  -3   62.49    6.06
   8  -1   3   67.02   14.01
  -8   1  -3   62.02    5.87
   8   1   3   67.22    9.49
  -8   1  -3   64.50   10.62
  -8   1  -3   70.36    6.61
  -9  -1  -3  182.07   16.67
   9  -1   3  187.17   15.24
   9   1   3  164.44   15.01
  -9   1  -3  169.47   16.43
 -10  -1  -3   -5.91    8.56
 -10   1  -3   10.10    8.77
  10   1   3   14.35    8.16
 -11   2   3   35.47    7.30
 -10  -2   3   29.94    5.86
 -10   2   3   23.98    6.53
 -10   2   3   28.69    5.99
  -9  -2   3   46.96    5.85
  -9   2   3   35.71    5.71
  -8  -2   3  147.67   11.22
  -8   2   3  151.70   11.37
  -7  -2   3  287.36   18.80
  -7   2   3  284.67   18.83
  -6  -2   3  404.50   25.12
  -6   2   3  386.95   25.15
  -5  -2   3   30.67    3.13
  -5   2   3   41.26    3.74
   5   2  -3   39.08    3.24
  -4  -2   3  340.18   20.24
  -4   2   3  330.39   20.44
   4   2  -3  306.07   20.19
   3  -2  -3 1780.52  114.40
  -3  -2   3 1692.69  116.71
  -3   2   3 1481.88  185.81
  -3   2   3 1652.39  114.07
   3   2  -3 1799.29  194.76
  -2  -2   3 2264.36  146.74
  -2  -2   3 2237.19  148.14
   2  -2  -3 2055.53  144.92
   2  -2  -3 2296.49  214.87
  -2   2   3 2154.08  145.56
   2   2  -3 2385.07  224.52
  -2   2   3 2089.62  199.99
   1  -2  -3 1144.51  155.17
  -1  -2   3 1376.50  154.43
  -1  -2   3 1295.76   90.74
   1   2  -3 1379.68   91.64
  -1   2   3 1036.09  143.23
  -1   2   3 1190.94   90.24
   0  -2   3 4419.87  379.83
   0  -2  -3 4830.39  307.64
   0  -2   3 4530.54  305.17
   0  -2  -3 4734.50  400.38
   0   2  -3 4819.52  306.21
   0   2  -3 4789.79  391.60
   0   2   3 4882.81  308.49
   0   2   3 4911.66  398.69
   1  -2   3  241.47   16.16
   1  -2   3  279.57   16.72
  -1  -2  -3  249.19   16.84
   1   2   3  279.40   16.75
   1   2   3  259.61   16.46
  -1   2  -3  259.68   16.83
   2  -2   3  362.49   22.51
  -2  -2  -3  355.18   21.97
  -2  -2  -3  336.08   22.60
  -2   2  -3  376.13   22.65
   2   2   3  327.48   21.93
   2   2   3  348.42   22.51
  -3  -2  -3  349.60   22.63
   3  -2   3  350.76   23.32
  -3  -2  -3  353.69   23.32
  -3   2  -3  364.11   22.29
  -3   2  -3  362.19   23.50
   3   2   3  379.05   23.35
  -4  -2  -3  127.63    9.19
   4  -2   3  118.79   10.32
  -4  -2  -3  122.68   10.86
  -4   2  -3  143.41    8.68
   4   2   3  144.19   10.36
  -4   2  -3  137.77   10.85
  -5  -2  -3  120.32   10.75
  -5  -2  -3  122.20    8.62
   5  -2   3  122.65   10.19
   5   2   3  120.77   10.11
  -5   2  -3  108.96   10.67
  -5   2  -3  119.40    8.07
   6  -2   3  972.47   60.97
  -6  -2  -3  928.71   61.34
  -6  -2  -3 1010.43   60.18
   6   2   3  987.17   61.06
  -6   2  -3  903.20   61.27
  -6   2  -3  975.80   59.89
   7  -2   3   67.02    8.36
  -7  -2  -3   76.21    9.85
  -7  -2  -3   75.19    7.43
  -7   2  -3   89.44    9.48
   7   2   3   87.48    8.72
  -7   2  -3   83.57    6.91
  -7   2  -3   86.27    6.73
   8  -2   3  229.07   22.01
  -8  -2  -3  182.82   18.23
  -8  -2  -3  228.70   15.75
  -8   2  -3  244.35   15.56
   8   2   3  231.60   18.68
  -9  -2  -3    1.02    7.99
   9  -2   3   15.04    6.70
   9   2   3   17.86    6.85
  -9   2  -3    9.07    8.07
 -10  -2  -3    6.13    9.63
  10   2   3    5.70    8.04
 -10   2  -3    9.95    8.70
 -11   3   3   20.27    7.07
 -10   3   3   67.48    7.41
 -10   3   3   54.50    7.90
  -9  -3   3  190.87   13.41
  -9   3   3  168.11   14.34
  -9   3   3  170.66   13.39
  -8  -3   3  284.93   19.21
  -8   3   3  288.62   20.03
  -8   3   3  292.14   19.40
  -7  -3   3   67.08    6.75
   7   3  -3   75.68    6.07
  -7   3   3   83.92    7.08
  -6  -3   3  223.29   15.22
   6   3  -3  237.83   15.01
  -6   3   3  239.54   15.40
  -5  -3   3  405.00   24.98
  -5   3   3  395.97   25.16
   5   3  -3  394.69   24.88
   4   3  -3  813.42   51.08
  -4   3   3  841.70   51.34
   3  -3  -3  112.33   62.30
  -3  -3   3  138.11   27.71
  -3  -3   3  119.49   69.44
   3  -3  -3  163.87   18.58
  -3   3   3  109.35   17.54
  -3   3   3   49.33   37.58
   3   3  -3  136.67   70.74
   3   3  -3  118.33   32.65
   2   3  -3  176.91   11.09
  -1  -3   3  497.49   28.08
   1  -3  -3  493.53   28.15
  -1   3   3  406.82   28.26
  -1   3   3  401.88   28.10
   0  -3  -3 2778.42  187.12
   0  -3  -3 2893.74  283.61
   0  -3   3 2686.37  256.85
   0  -3   3 2703.76  184.69
   0   3   3 2930.97  189.10
   0   3  -3 2857.27  185.49
   0   3  -3 2495.33  261.31
   0   3   3 2667.22  270.66
  -1  -3  -3  309.72   18.84
   1  -3   3  307.97   18.86
  -1  -3  -3  298.78   18.52
   1   3   3  282.02   18.53
  -1   3  -3  284.94   18.86
   1   3   3  278.74   18.73
  -2  -3  -3  531.83   34.72
  -2  -3  -3  538.09   34.29
   2  -3   3  552.58   34.64
   2   3   3  542.70   34.29
  -2   3  -3  560.56   34.84
   2   3   3  575.83   34.77
   3  -3   3 1377.70   86.93
  -3  -3  -3 1367.84   86.46
  -3  -3  -3 1379.71   87.09
  -3   3  -3 1435.44   87.10
   3   3   3 1427.21   86.89
  -4  -3  -3   10.90    4.49
   4  -3   3   12.35    4.23
  -4  -3  -3   19.53    2.67
  -4   3  -3   13.73    1.73
  -4   3  -3   14.59    1.52
   4   3   3   11.27    4.02
  -4   3  -3   16.11    4.58
  -5  -3  -3  413.03   29.49
   5  -3   3  439.33   29.15
  -5  -3  -3  459.20   28.37
  -5   3  -3  452.99   29.57
  -5   3  -3  459.67   27.85
   5   3   3  451.11   29.15
  -5   3  -3  441.29   27.97
   6  -3   3   43.60    6.13
  -6  -3  -3   47.39    7.10
  -6  -3  -3   47.91    4.61
   6   3   3   44.53    6.21
  -6   3  -3   37.74    3.91
  -6   3  -3   37.02    6.78
  -6   3  -3   38.96    4.05
  -7  -3  -3  225.27   14.48
   7  -3   3  211.61   15.88
  -7  -3  -3  195.17   16.73
   7   3   3  208.61   15.75
  -7   3  -3  198.56   13.56
  -7   3  -3  201.18   16.58
  -7   3  -3  202.24   13.90
  -8  -3  -3   86.25    8.48
   8  -3   3   79.83   10.54
  -8  -3  -3   65.57   10.36
   8   3   3   88.59   10.52
  -8   3  -3   90.51    8.25
  -8   3  -3  101.56    7.64
  -9  -3  -3   48.69   10.63
  -9   3  -3   60.03   10.01
   9   3   3   68.75    8.65
 -10  -3  -3   96.52   13.46
 -10   3  -3  116.46   12.86
  10   3   3  106.74   11.24
 -11   4   3   14.33    6.64
 -10  -4   3  146.02   11.77
 -10   4   3  128.20   12.38
 -10   4   3  140.17   12.16
  -9  -4   3  793.85   46.11
  -9   4   3  728.39   46.19
  -9   4   3  651.21   46.65
  -8  -4   3   24.41    4.34
  -8   4   3   33.81    5.74
   8   4  -3   20.40    3.59
  -8   4   3   26.25    4.59
  -7  -4   3  335.64   21.73
  -7   4   3  337.16   21.93
   7   4  -3  336.03   21.45
  -7   4   3  335.04   22.45
  -6  -4   3  447.51   28.98
  -6   4   3  478.52   29.54
  -6   4   3  457.91   29.71
   6   4  -3  458.56   28.82
  -5   4   3 1212.86   77.25
   5   4  -3 1251.83   76.53
  -5   4   3 1248.02   76.81
  -4   4   3  183.09   12.71
   4   4  -3  183.30   11.58
   3   4  -3   30.87    2.38
   2  -4  -3  197.50   13.01
  -2   4   3  196.53   12.94
   1  -4  -3  452.13   29.23
  -1   4   3  470.01   29.14
   1   4  -3  476.99   29.04
  -1   4   3  461.67   29.28
   0  -4   3  750.20   47.23
   0  -4  -3  758.51   47.30
   0  -4  -3  722.26   47.18
   0   4  -3  783.36   47.26
   0   4   3  777.83   47.30
   0   4   3  762.02   47.23
   1  -4   3  107.57    8.05
  -1  -4  -3  107.29    7.64
  -1  -4  -3  117.60    7.98
  -1   4  -3  118.85    8.18
   1   4   3  116.51    7.75
  -2  -4  -3  132.76    8.59
  -2  -4  -3  116.86    9.46
   2  -4   3  129.36    8.99
   2   4   3  130.29    8.70
  -2   4  -3  129.34    9.46
   2   4   3  123.08    8.95
  -3  -4  -3  522.11   33.80
  -3  -4  -3  539.98   33.25
   3  -4   3  512.74   33.61
   3   4   3  542.07   33.75
  -3   4  -3  532.75   33.95
   4  -4   3  385.78   26.21
  -4  -4  -3  410.41   26.83
  -4  -4  -3  369.31   26.06
  -4   4  -3  415.85   25.16
  -4   4  -3  428.80   25.20
   4   4   3  418.63   26.25
  -4   4  -3  405.61   26.80
  -5  -4  -3  212.35   17.01
   5  -4   3  237.05   16.54
  -5  -4  -3  233.35   15.50
  -5   4  -3  237.50   14.72
   5   4   3  233.61   16.50
  -5   4  -3  234.96   14.90
  -5   4  -3  236.72   17.02
  -6  -4  -3   96.10    9.58
   6  -4   3   86.99    8.78
  -6  -4  -3  109.38    8.01
   6   4   3   97.93    9.62
  -6   4  -3   93.94    6.68
  -6   4  -3   75.63    9.33
  -6   4  -3   95.75    7.08
   7  -4   3  429.76   28.72
  -7  -4  -3  437.49   27.73
  -7  -4  -3  386.66   29.34
  -7   4  -3  409.97   29.27
   7   4   3  448.49   28.70
  -7   4  -3  440.83   27.15
  -7   4  -3  425.98   26.92
  -8  -4  -3    6.61    7.49
  -8  -4  -3    0.91    4.07
  -8   4  -3    7.16    3.16
  -8   4  -3    2.25    7.17
   8   4   3    9.87    7.09
  -8   4  -3    4.81    2.55
  -9  -4  -3   97.43   12.01
   9   4   3  125.48   11.30
  -9   4  -3   85.43   11.70
 -10  -4  -3   -1.09    9.71
 -10   4  -3    7.71    8.72
  10   4   3   10.64    7.29
 -11   5   3   43.21    7.92
 -10  -5   3  338.19   21.80
 -10   5   3  319.45   22.17
 -10   5   3  304.43   22.55
  -9  -5   3  123.75   10.29
  -9   5   3  132.69   10.64
  -9   5   3  116.86   12.05
  -8  -5   3  126.32   10.38
  -8   5   3  133.53   11.52
  -8   5   3  139.37   10.84
   8   5  -3  142.04    9.80
  -7  -5   3  134.28    9.20
   7   5  -3  116.71    8.88
  -7   5   3  135.61   10.48
  -7   5   3  116.02    9.70
  -6   5   3   94.44    7.76
  -6   5   3  100.71    8.58
   6   5  -3   94.59    6.96
  -5   5   3  663.05   43.02
  -5   5   3  691.73   42.55
   5   5  -3  681.27   42.19
   4  -5  -3 2591.92  224.31
  -4  -5   3 2870.74  187.36
  -4  -5   3 2293.27  264.36
   4  -5  -3 2588.36  172.51
  -4   5   3 2710.24  214.87
  -4   5   3 2802.66  174.11
   4   5  -3 2673.98  290.29
  -3   5   3 1471.48   91.45
   2  -5  -3  844.60   53.51
  -2   5   3  871.88   53.61
   1  -5  -3   38.61    3.55
  -1   5   3   31.18    3.03
  -1   5   3   25.42    3.11
   0  -5  -3  241.87   15.29
   0  -5  -3  223.18   15.12
   0   5   3  229.50   15.16
   0   5  -3  244.35   15.23
   0   5   3  238.59   15.24
  -1  -5  -3    4.41    1.95
   1  -5   3    2.56    0.82
   1  -5   3   11.99    4.41
  -1  -5  -3    0.96    2.66
  -1   5  -3   -0.14    2.24
   1   5   3    0.49    1.72
  -2  -5  -3  414.75   25.15
   2  -5   3  413.64   25.54
  -2  -5  -3  419.37   25.71
   2   5   3  384.98   25.50
  -2   5  -3  373.84   25.60
   2   5   3  380.31   25.16
   3  -5   3 1540.20   97.83
  -3  -5  -3 1563.16   98.07
  -3  -5  -3 1558.00   97.49
  -3   5  -3 1581.91   98.05
   3   5   3 1629.16   97.91
  -4  -5  -3   84.01    8.98
   4  -5   3   89.82    8.50
  -4  -5  -3   93.43    7.27
  -4   5  -3   98.10    5.94
   4   5   3   92.22    8.40
  -4   5  -3   84.58    8.96
   5  -5   3  199.21   15.51
  -5  -5  -3  213.52   14.54
  -5  -5  -3  220.11   16.18
  -5   5  -3  222.34   13.63
  -5   5  -3  195.36   15.97
   5   5   3  229.41   15.56
   6  -5   3   70.45    7.77
  -6  -5  -3   60.88    8.31
  -6  -5  -3   71.07    6.97
  -6   5  -3   74.39    5.48
  -6   5  -3   56.97    8.10
   6   5   3   71.19    7.86
  -7  -5  -3   79.03    8.42
  -7  -5  -3   72.91    9.83
  -7   5  -3   96.31    6.74
  -7   5  -3   93.56   10.32
   7   5   3   87.97    9.20
  -7   5  -3   80.63    6.34
  -8  -5  -3  112.90   14.38
  -8  -5  -3  141.40   11.86
  -8   5  -3  137.90   14.32
   8   5   3  181.83   19.18
  -8   5  -3  156.46   10.23
  -8   5  -3  143.42    9.84
  -9  -5  -3   18.43    8.78
   9   5   3   35.32    8.13
  -9   5  -3   26.96    8.62
 -10  -5  -3   59.59   11.02
 -10   5  -3   62.87   11.01
  10   5   3   77.82    9.56
 -10   6   3  114.25   10.51
 -10   6   3   85.60    9.86
   9   6  -3   54.52    5.49
  -9   6   3   59.18    7.70
  -9   6   3   55.24    6.71
  -8   6   3  107.78    9.79
  -8   6   3  114.94   10.71
   8   6  -3  128.05    9.02
  -7   6   3  599.44   39.65
  -7   6   3  627.59   38.96
  -6   6   3    1.34    3.16
  -6   6   3    8.19    4.45
   6   6  -3    4.47    2.26
   5   6  -3  517.25   32.02
  -5   6   3  495.46   32.95
  -5   6   3  522.72   32.46
  -4   6   3  533.56   34.57
   4   6  -3  548.50   33.72
   3  -6  -3  272.14   16.84
  -3   6   3  238.41   16.95
  -2  -6   3 2224.41  234.10
   2  -6  -3 2046.20  232.83
   2  -6  -3 2084.41  145.57
  -2   6   3 2459.13  259.66
  -2   6   3 2232.21  148.02
   2   6  -3 2131.62  149.34
   1  -6  -3   88.90    6.56
  -1   6   3   82.48    6.63
  -1   6   3   92.34    6.33
   0  -6  -3  988.97   61.97
   0  -6  -3  977.72   61.89
   0   6   3 1003.46   61.95
   0   6  -3 1054.99   61.97
   0   6   3  955.87   61.92
  -1  -6  -3 1555.62   98.39
   1   6   3 1632.07   98.19
  -1   6  -3 1563.59   98.66
  -2  -6  -3 1267.64   78.59
   2  -6   3 1205.65   77.68
  -2  -6  -3 1208.57   78.15
  -2   6  -3 1325.20   78.62
   2   6   3 1301.05   78.47
   2   6   3 1262.67   78.23
  -3  -6  -3   43.43    5.45
  -3  -6  -3   41.10    4.03
   3  -6   3   40.16    4.76
  -3   6  -3   44.25    5.25
   3   6   3   41.85    4.86
   4  -6   3   29.73    4.99
  -4  -6  -3   32.15    5.75
  -4  -6  -3   33.37    3.80
  -4   6  -3   37.66    2.44
   4   6   3   33.52    5.08
  -4   6  -3   37.47    5.70
  -5  -6  -3  257.08   18.63
   5  -6   3  252.09   17.98
  -5  -6  -3  268.46   17.14
  -5   6  -3  248.23   18.37
  -5   6  -3  262.72   16.04
   5   6   3  234.92   17.79
  -6  -6  -3  143.42   15.15
  -6  -6  -3  166.02   12.70
   6   6   3  188.77   13.87
  -6   6  -3  185.64   11.42
  -6   6  -3  173.80   14.64
  -7  -6  -3  192.70   17.46
  -7  -6  -3  224.20   14.55
  -7   6  -3  188.64   12.85
  -7   6  -3  202.17   13.02
   7   6   3  217.22   15.62
  -7   6  -3  174.66   16.39
  -8  -6  -3    1.79    4.70
  -8  -6  -3    0.58   13.46
  -8   6  -3    0.32    2.01
  -8   6  -3    3.88    7.98
  -8   6  -3    0.57    2.22
  -9  -6  -3   26.65    9.86
  -9   6  -3   28.75    8.87
   9   6   3   28.72    8.26
 -10  -6  -3    9.05    9.29
  10   6   3   23.33    8.57
 -10   6  -3   12.84    9.12
 -10   7   3   10.56    6.53
  10   7  -3    4.58    7.10
 -10   7   3    7.88    5.61
  -9   7   3  242.92   16.25
   9   7  -3  216.33   15.23
  -9   7   3  214.42   17.27
  -8   7   3  139.04   11.41
  -8   7   3  143.42   12.87
   8   7  -3  150.08   10.47
   7   7  -3  149.21   11.41
  -7   7   3  141.54   12.05
  -7   7   3  155.38   11.27
  -6   7   3  288.02   18.23
  -6   7   3  265.24   19.09
   6   7  -3  265.03   17.53
  -5   7   3  312.72   21.60
   5   7  -3  331.56   20.53
  -4   7   3  317.34   22.26
   4   7  -3  354.51   21.35
   3  -7  -3   89.19    7.36
  -3   7   3   97.42    7.71
  -2  -7   3 1875.28  131.47
  -2  -7   3 1613.83  203.96
   2  -7  -3 1612.28  121.53
   2  -7  -3 1775.97  210.17
   2   7  -3 1811.37  126.98
  -2   7   3 1863.53  125.43
  -2   7   3 1594.69  189.35
   2   7  -3 2045.41  250.23
   1  -7  -3   63.36    5.34
   0  -7  -3   18.92    2.46
   0   7   3   27.15    3.02
   0   7   3   24.94    3.53
  -1  -7  -3 1375.40   89.03
  -1   7  -3 1482.77   89.07
   1   7   3 1440.33   88.98
  -2  -7  -3  894.86   56.90
  -2  -7  -3  935.80   57.29
   2  -7   3  893.84   56.37
   2   7   3  905.76   57.03
  -2   7  -3  936.12   57.30
  -3  -7  -3  115.24    8.37
  -3  -7  -3  118.80    9.75
   3   7   3  110.99    9.15
  -3   7  -3  112.00    9.67
  -4  -7  -3  542.79   33.28
  -4  -7  -3  536.92   34.15
   4   7   3  515.89   33.71
  -4   7  -3  515.35   32.38
  -4   7  -3  511.24   34.11
  -5  -7  -3  331.86   22.30
  -5  -7  -3  314.29   20.95
  -5   7  -3  318.41   22.24
   5   7   3  313.95   21.49
  -5   7  -3  316.73   19.81
  -6  -7  -3  174.18   15.35
  -6  -7  -3  169.28   12.71
  -6   7  -3  171.38   11.05
  -6   7  -3  169.76   14.43
   6   7   3  179.21   13.59
  -7  -7  -3   74.07    7.29
  -7  -7  -3   55.94    9.21
   7   7   3   73.22    8.43
  -7   7  -3   79.12    5.51
  -7   7  -3   66.15    9.35
  -8  -7  -3   12.90    5.21
  -8   7  -3   19.54    2.37
  -8   7  -3   20.75    2.25
   8   7   3   29.05    8.64
  -8   7  -3   16.73    8.52
  -9  -7  -3   88.31   11.94
   9   7   3   99.79   11.04
  -9   7  -3  116.80   12.42
 -10  -7  -3   -4.24    8.83
  10   7   3   11.50    8.10
 -10   7  -3    1.47    9.73
 -10   8   3   44.06    6.74
 -10   8   3   30.32    7.53
   9   8  -3  360.78   23.86
  -9   8   3  387.78   24.74
  -9   8   3  353.70   25.25
  -8   8   3  109.79   10.98
  -8   8   3  117.26   10.32
   8   8  -3  125.42    9.14
   7   8  -3   74.72    6.43
  -7   8   3   66.88    7.91
  -7   8   3   75.61    7.03
   6   8  -3  457.32   28.34
  -6   8   3  429.79   29.40
  -6   8   3  454.91   28.91
   5   8  -3  578.29   35.59
  -5   8   3  556.91   36.54
  -4   8   3  496.42   32.64
   4   8  -3  516.56   31.75
   3  -8  -3  469.86   29.76
  -3   8   3  462.70   29.97
   2  -8  -3  219.19   14.78
  -2   8   3  226.51   15.03
   1  -8  -3  324.70   22.41
  -1   8   3  378.69   22.68
   0  -8   3   35.05    3.43
   0  -8  -3   38.13    3.70
   0   8   3   37.09    3.87
   1  -8   3  186.90   11.92
  -1  -8  -3  188.55   12.47
  -1  -8  -3  182.67   12.82
   1   8   3  184.98   12.44
  -1   8  -3  201.98   12.88
   1   8   3  169.32   12.60
  -2  -8  -3  819.71   55.03
   2  -8   3  847.00   54.20
  -2  -8  -3  820.12   54.64
   2   8   3  903.89   54.79
   2   8   3  927.33   54.95
  -2   8  -3  944.69   55.17
  -3  -8  -3  135.06    9.38
  -3  -8  -3  132.37   10.41
   3   8   3  106.18    9.66
  -3   8  -3  123.14   10.44
  -4  -8  -3   54.80    5.48
  -4  -8  -3   58.00    6.21
  -4   8  -3   52.11    6.80
   4   8   3   55.52    6.13
  -4   8  -3   56.67    3.89
  -5  -8  -3  154.05   11.56
  -5  -8  -3  152.55   13.07
   5   8   3  170.14   12.39
  -5   8  -3  142.14   12.99
  -5   8  -3  153.13    9.81
  -6  -8  -3   34.78    7.32
  -6  -8  -3   39.87    5.34
   6   8   3   43.74    6.42
  -6   8  -3   34.65    7.19
  -6   8  -3   37.79    3.28
  -7  -8  -3  106.42   11.42
  -7  -8  -3  127.41   10.12
   7   8   3  109.21   11.00
  -7   8  -3  108.14   11.16
  -7   8  -3   98.99    7.10
  -8  -8  -3   84.17   11.92
  -8  -8  -3   88.73    8.79
   8   8   3  102.12   10.28
  -8   8  -3   94.04   11.54
  -8   8  -3   90.28    6.25
  -8   8  -3   96.80    6.33
  -9  -8  -3    1.46    8.38
  -9   8  -3   10.86    8.38
   9   8   3    8.49    6.66
 -10  -8  -3  178.53   17.68
 -10   8  -3  189.74   17.71
  10   8   3  190.71   16.40
 -10   9   3  103.53   10.52
 -10   9   3   88.10    9.37
  -9   9   3   13.46    6.15
   9   9  -3   23.46    4.24
  -9   9   3    8.35    5.43
  -8   9   3  300.99   20.84
   8   9  -3  306.46   19.94
  -8   9   3  303.92   21.45
   7   9  -3  291.71   18.80
  -7   9   3  277.99   19.62
  -7   9   3  292.12   20.23
  -6   9   3    4.01    4.56
  -6   9   3    4.12    3.87
   5   9  -3  240.96   15.29
  -5   9   3  223.95   16.57
   4  -9  -3   21.67    3.94
   4   9  -3   33.66    3.09
  -4   9   3   27.55    4.62
   3  -9  -3  271.69   18.09
  -3   9   3  275.18   18.39
   2  -9  -3 1111.56   69.31
  -2   9   3 1112.76   69.44
  -1  -9   3  173.08   81.12
  -1  -9   3  278.15   37.15
   1  -9  -3  212.78  115.68
   1   9  -3  225.07   99.37
  -1   9   3  234.64   93.26
  -1   9   3  223.94   34.11
   1   9  -3  222.41   32.19
   0  -9  -3    8.48    2.12
   0  -9   3   10.55    2.10
   0   9   3   14.82    2.83
   0   9   3   10.22    2.74
   1  -9   3    8.41    1.86
  -1  -9  -3    4.77    2.54
   1   9   3    3.43    3.02
  -1   9  -3    6.13    3.23
   1   9   3    8.44    2.85
  -2  -9  -3  658.79   43.24
   2  -9   3  667.21   42.39
  -2  -9  -3  687.42   42.87
   2   9   3  674.65   42.97
  -2   9  -3  723.13   43.37
   2   9   3  684.24   43.08
  -3  -9  -3  529.44   33.15
   3  -9   3  532.21   32.01
  -3  -9  -3  529.65   32.71
  -3   9  -3  486.27   31.94
   3   9   3  494.77   32.97
  -3   9  -3  518.11   33.40
  -4  -9  -3  345.77   23.03
  -4  -9  -3  345.60   23.91
   4   9   3  344.93   23.30
  -4   9  -3  360.91   21.92
  -4   9  -3  355.01   24.03
  -5  -9  -3   36.71    4.72
  -5  -9  -3   31.07    6.54
  -5   9  -3   36.78    2.99
  -5   9  -3   28.81    6.64
   5   9   3   31.58    5.70
  -6  -9  -3   84.46    8.57
  -6  -9  -3   74.03    9.35
   6   9   3   80.60    8.35
  -6   9  -3   78.38    9.49
  -6   9  -3   84.21    5.66
  -7  -9  -3  136.84   10.92
  -7  -9  -3  114.42   12.02
   7   9   3  121.87   11.62
  -7   9  -3  117.65    7.79
  -7   9  -3  108.28   11.86
  -8  -9  -3   15.19    5.62
  -8  -9  -3    7.67    8.01
   8   9   3   12.06    7.07
  -8   9  -3    8.59    7.85
  -9  -9  -3   27.23    9.92
  -9  -9  -3   45.41   10.69
   9   9   3   46.31    8.07
  -9   9  -3   45.18    9.67
 -10  -9  -3   34.89   11.25
 -10   9  -3   20.72    9.79
 -10  10   3   57.91    8.95
 -10  10   3   61.42    7.82
  -9  10   3   65.56    7.48
  -9  10   3   62.08    8.20
   9  10  -3   65.43    6.24
   8  10  -3  334.58   22.93
  -8  10   3  368.02   23.93
  -8  10   3  363.97   24.84
  -7  10   3   52.99    6.53
  -7  10   3   50.47    7.58
   7  10  -3   67.90    6.24
   6  10  -3  232.86   15.42
  -6  10   3  242.02   16.19
  -6  10   3  215.29   17.20
  -5  10   3  159.74   12.85
   5  10  -3  170.05   11.38
   4 -10  -3   11.77    3.59
   4  10  -3   12.39    2.44
  -4  10   3    5.88    4.05
   3 -10  -3  116.91    8.88
  -3  10   3  110.24    9.33
   2 -10  -3  955.68   60.41
  -2  10   3  979.50   60.63
   1 -10  -3   24.42    3.63
  -1  10   3   18.90    3.67
   0 -10  -3   74.11    5.98
   0 -10   3   79.59    5.70
   0  10   3   69.78    6.09
   0  10   3   74.43    6.41
  -1 -10  -3  581.83   37.17
   1 -10   3  576.28   36.75
   1  10   3  586.12   37.20
   1  10   3  610.49   37.26
  -2 -10  -3   40.88    4.36
   2 -10   3   41.72    4.02
  -2 -10  -3   40.70    5.38
   2  10   3   32.76    4.48
  -2  10  -3   33.99    4.49
   2  10   3   32.08    4.65
  -3 -10  -3   33.49    5.52
   3 -10   3   35.52    3.34
  -3 -10  -3   29.30    4.27
   3  10   3   30.51    4.74
  -3  10  -3   35.79    5.77
  -3  10  -3   33.61    3.21
  -4 -10  -3  138.84   11.17
  -4 -10  -3  125.36    9.52
   4  10   3  113.43   10.22
  -4  10  -3  115.58   11.20
  -4  10  -3  117.32    7.97
  -5 -10  -3  430.09   27.03
  -5 -10  -3  435.07   28.22
  -5  10  -3  412.27   28.28
  -5  10  -3  401.85   25.83
   5  10   3  402.16   27.46
  -6 -10  -3   61.05    8.83
  -6 -10  -3   61.47    6.46
  -6  10  -3   53.49    8.45
   6  10   3   59.63    7.69
  -6  10  -3   59.99    4.42
  -7 -10  -3  206.72   14.63
  -7 -10  -3  191.24   16.45
  -7  10  -3  181.10   11.81
   7  10   3  184.27   15.05
  -8 -10  -3  602.57   37.94
  -8 -10  -3  535.31   39.24
  -8  10  -3  593.52   39.37
   8  10   3  588.49   38.63
  -9 -10  -3   61.02   11.19
  -9 -10  -3   84.53    9.85
  -9  10  -3   80.02   11.91
   9  10   3   82.27    9.64
 -10  11   3   18.87    6.31
 -10  11   3   16.56    7.44
  -9  11   3   62.25    8.05
   9  11  -3   68.93    6.50
  -9  11   3   63.20    8.50
   8  11  -3   24.07    4.37
  -8  11   3   19.17    5.75
  -8  11   3   26.46    6.95
  -7  11   3  395.38   25.48
  -7  11   3  369.15   24.60
   7  11  -3  344.05   23.66
  -6  11   3  688.40   47.08
  -6  11   3  784.62   46.73
   6  11  -3  730.87   46.10
   5  11  -3   66.35    6.01
  -5  11   3   62.05    7.32
   4 -11  -3  294.78   20.59
   4  11  -3  335.96   21.33
  -4  11   3  306.33   21.07
   3 -11  -3   61.95    6.58
  -3  11   3   75.47    7.15
   2 -11  -3  202.02   13.31
  -2  11   3  182.92   13.17
   1 -11  -3   88.43    7.01
  -1 -11   3   78.91    6.36
  -1  11   3   72.61    7.10
   0 -11  -3   61.13    5.06
   0  11   3   51.83    5.16
   0  11   3   45.89    4.79
  -1 -11  -3  177.48   13.21
   1 -11   3  188.40   12.69
   1  11   3  204.05   13.38
   1  11   3  200.33   13.19
  -2 -11  -3  268.19   17.32
   2 -11   3  263.53   16.73
   2  11   3  256.03   17.20
  -2  11  -3  248.39   17.42
   2  11   3  255.56   17.52
  -3 -11  -3 1026.56   61.85
   3 -11   3  973.21   61.16
  -3 -11  -3  995.01   62.28
  -3  11  -3 1010.93   62.35
   3  11   3  955.80   61.91
  -3  11  -3  961.49   61.09
  -4 -11  -3  103.51    8.45
  -4 -11  -3  112.54   10.10
  -4  11  -3   85.40    9.21
  -4  11  -3   90.64    6.59
   4  11   3   93.11    9.03
  -5 -11  -3  525.72   31.99
  -5 -11  -3  504.48   33.00
  -5  11  -3  492.44   30.79
   5  11   3  481.06   32.28
  -5  11  -3  461.82   33.01
  -6 -11  -3  104.26    9.09
  -6 -11  -3  109.23   10.70
  -6  11  -3   89.75    6.32
  -6  11  -3   76.20   10.00
   6  11   3   84.98    9.22
  -7 -11  -3  264.99   20.06
   7  11   3  265.47   18.58
  -7  11  -3  240.90   19.79
  -7  11  -3  241.85   15.61
  -8 -11  -3   98.20   12.03
  -8 -11  -3  115.95   11.49
  -8  11  -3   89.30   11.83
   8  11   3  120.32   11.83
  -9 -11  -3   37.08   10.32
  -9 -11  -3   65.48    9.47
  -9  11  -3   73.13   10.95
   9  11   3   66.21    9.65
 -11 -12   3  224.52   21.39
 -10  12   3    0.03    7.10
 -10  12   3    5.14    6.34
  -9  12   3  411.98   28.40
   9  12  -3  406.42   27.41
  -9  12   3  451.03   28.99
   8  12  -3  108.70    9.04
  -8  12   3   98.72    9.98
  -8  12   3   99.28   10.59
  -7  12   3  475.96   32.14
  -7  12   3  486.47   31.68
   7  12  -3  484.35   30.90
   6  12  -3  381.24   23.54
  -6  12   3  337.30   24.98
  -5  12   3  139.44   12.29
   5  12  -3  156.01   10.72
   4 -12  -3  522.94   34.01
  -4  12   3  529.33   34.39
   4  12  -3  537.51   33.41
   3 -12  -3  200.50   14.20
  -3  12   3  206.97   14.64
   2 -12  -3  124.45    9.66
  -2  12   3  125.68    9.39
   1 -12  -3  213.75   14.47
  -1 -12   3  210.31   14.34
  -1  12   3  224.60   14.99
   0 -12   3 1050.32   65.78
   0 -12  -3 1055.46   66.09
   0  12   3 1035.41   66.21
   0  12   3 1087.75   66.03
   1 -12   3   72.82    6.01
  -1 -12  -3   64.82    6.74
   1  12   3   75.78    6.26
   1  12   3   72.95    6.42
  -2 -12  -3  222.64   14.24
   2 -12   3  220.28   13.61
   2  12   3  189.05   14.44
   2  12   3  182.91   13.87
  -2  12  -3  200.08   14.24
  -3 -12  -3    1.75    3.54
   3 -12   3    4.29    2.31
   3  12   3   10.50    4.23
  -3  12  -3    0.26    5.07
  -3  12  -3    6.29    2.05
  -4 -12  -3  385.51   27.56
  -4 -12  -3  427.98   26.83
   4  12   3  423.32   27.06
  -4  12  -3  384.34   27.73
  -4  12  -3  418.90   25.80
  -5 -12  -3    7.44    6.02
  -5 -12  -3   -1.56    4.05
   5  12   3    0.36    4.80
  -5  12  -3    5.90    1.88
  -5  12  -3    2.45    6.19
  -6 -12  -3  108.66   10.59
  -6 -12  -3  122.06   12.22
  -6  12  -3  121.62   11.92
   6  12   3  134.12   12.12
  -6  12  -3  119.95    8.06
  -7 -12  -3   19.98    8.63
  -7 -12  -3   16.51    5.47
  -7  12  -3   16.90    7.96
   7  12   3    8.86    6.05
  -7  12  -3   10.18    1.61
  -8 -12  -3   -4.29    6.11
  -8 -12  -3   -1.01    8.17
  -8  12  -3    2.99    8.08
   8  12   3    1.91    6.45
  -9 -12  -3    2.99    7.80
  -9 -12  -3   12.09    9.82
  -9  12  -3   21.80   10.18
   9  12   3   34.37    7.73
 -10  13   3  397.86   28.88
 -10  13   3  458.62   30.33
  -9  13   3  192.51   16.83
  -9  13   3  214.48   15.84
   9  13  -3  183.90   14.34
  -8  13   3  126.07   11.47
  -8  13   3   98.99    9.78
   8  13  -3  107.77    9.47
   7  13  -3  137.33   10.65
  -7  13   3  123.42   12.44
  -7  13   3  145.94   12.12
  -6  13   3   58.74    8.57
   6  13  -3   93.04    7.51
   5 -13  -3   23.99    4.92
  -5  13   3   34.79    6.04
   5  13  -3   37.02    4.23
   4 -13  -3 1334.29   83.89
   4  13  -3 1349.01   83.38
  -4  13   3 1345.58   84.22
   3 -13  -3  149.08   11.52
  -3  13   3  159.77   12.07
  -2 -13   3  485.36   30.52
   2 -13  -3  488.24   30.55
  -2  13   3  456.48   30.86
  -1 -13   3   90.44    7.22
   1 -13  -3   82.87    7.74
  -1  13   3   88.46    7.33
   0 -13  -3 1080.73   65.46
   0 -13   3 1039.98   65.10
   0  13   3 1015.20   65.56
   1 -13   3  233.71   15.43
  -1 -13  -3  229.54   16.05
   1  13   3  241.88   15.99
   1  13   3  233.81   16.10
  -2 -13  -3  105.75    9.24
   2 -13   3  106.38    8.51
   2  13   3  125.59    9.51
   2  13   3  117.56    8.98
   3 -13   3  261.50   16.47
  -3 -13  -3  266.61   17.28
  -3  13  -3  234.14   16.19
  -3  13  -3  249.21   18.14
   3  13   3  248.71   17.48
   4 -13   3  123.38    8.25
  -4 -13  -3  117.57    9.74
  -4  13  -3  108.26   10.62
   4  13   3  110.41   10.12
  -4  13  -3  105.45    8.00
  -5 -13  -3  101.94   10.74
  -5 -13  -3  117.20   10.01
   5  13   3   96.03    9.64
  -5  13  -3  118.33    7.80
  -5  13  -3  103.95   10.99
  -6 -13  -3   88.72   10.25
  -6 -13  -3   95.91    9.30
  -6  13  -3   76.26   10.26
   6  13   3   81.91    8.76
  -6  13  -3   81.35    6.18
  -7 -13  -3  129.04   12.41
  -7  13  -3  126.88    8.18
  -7  13  -3  104.38   12.75
  -8 -13  -3   83.86   12.03
  -8 -13  -3   79.20    9.56
  -8  13  -3   85.17   11.52
   8  13   3   84.35   10.00
  -9 -13  -3   58.69    9.06
  -9 -13  -3   45.51   11.70
   9  13   3   64.82    9.62
  -9  13  -3   61.23   10.91
 -10 -14   3  108.02   22.25
 -10  14   3  106.48   11.08
 -10  14   3  129.09   17.97
   9  14  -3  195.29   14.01
  -9  14   3  184.86   16.88
  -9  14   3  179.60   15.66
  -8  14   3   28.42    8.01
   8  14  -3   26.32    5.07
  -8  14   3   28.67    6.59
   7  14  -3  285.45   19.09
  -7  14   3  246.94   20.45
  -7  14   3  308.02   19.86
  -6  14   3   34.91    6.85
   6  14  -3   27.87    4.48
   5 -14  -3  161.09   12.58
  -5  14   3  164.41   13.42
   5  14  -3  164.56   11.70
   4 -14  -3  625.32   39.27
  -4  14   3  600.85   39.63
   3 -14  -3  387.14   24.88
  -3 -14   3  400.65   24.86
  -3  14   3  344.83   25.10
   2 -14  -3  504.35   32.28
  -2 -14   3  518.88   32.28
  -2  14   3  488.98   32.65
   1 -14  -3  266.73   18.36
  -1 -14   3  297.47   17.99
  -1  14   3  247.33   18.13
   0 -14   3  238.67   15.94
   0 -14  -3  238.03   16.15
   0  14   3  244.61   16.73
  -1 -14  -3  617.63   39.07
   1 -14   3  637.75   38.68
   1  14   3  585.97   39.06
   1  14   3  609.14   39.03
   2 -14   3   88.55    7.46
  -2 -14  -3   91.56    7.64
   2  14   3   93.12    8.58
   2  14   3   95.69    8.99
   3 -14   3  428.66   28.03
  -3 -14  -3  453.13   28.74
  -3  14  -3  450.19   29.41
   3  14   3  430.78   28.87
  -3  14  -3  445.27   27.91
   4 -14   3  382.04   24.75
  -4 -14  -3  372.66   25.86
  -4  14  -3  385.23   24.64
  -4  14  -3  420.07   26.32
   4  14   3  391.31   25.93
  -5 -14  -3   42.53    5.65
   5  14   3   31.57    6.09
  -5  14  -3   12.38    7.32
  -5  14  -3   31.06    3.34
  -6 -14  -3   89.78    8.80
   6  14   3   93.47    9.24
  -6  14  -3   87.20    6.65
  -7 -14  -3  134.96   12.97
   7  14   3  140.69   13.24
  -7  14  -3  134.30   13.26
  -7  14  -3  124.31    8.51
  -8 -14  -3    3.09    6.66
  -8  14  -3   -3.74    8.40
   8  14   3    3.41    6.52
  -9 -14  -3   14.31    9.69
   9  14   3   28.01    7.73
  -9  14  -3   14.86    9.40
 -10 -15   3   53.09   11.42
 -10  15   3   57.06    8.79
  -9 -15   3  112.20   13.16
  -9  15   3   97.80   10.70
   9  15  -3  103.77    9.97
  -9  15   3  106.67   11.71
  -8  15   3   -3.05    6.15
   8  15  -3    1.77    4.47
  -8  15   3  -15.65    6.69
  -7  15   3  147.39   15.14
   7  15  -3  197.12   13.73
  -7  15   3  203.73   14.90
   6  15  -3    3.59    3.81
  -6  15   3    0.29    6.07
   5 -15  -3   55.75    6.84
  -5  15   3   56.95    7.58
   5  15  -3   74.40    6.77
   4 -15  -3   37.15    5.41
  -4 -15   3   37.33    5.57
  -4  15   3   34.09    5.95
   3 -15  -3  196.94   15.22
  -3 -15   3  214.95   15.15
  -3  15   3  231.13   15.69
  -2 -15   3  238.73   16.16
   2 -15  -3  252.12   16.05
  -2  15   3  208.50   16.61
   1 -15  -3  275.64   17.60
  -1 -15   3  258.60   17.47
  -1  15   3  249.43   17.70
   0 -15   3  289.33   18.97
   0 -15  -3  290.41   19.51
   0  15   3  285.56   19.76
   1 -15   3 1297.50   77.88
  -1 -15  -3 1215.75   78.16
   1  15   3 1231.70   78.29
   1  15   3 1253.91   78.14
   2 -15   3  156.37   10.90
  -2 -15  -3  174.31   11.80
   2  15   3  138.64   11.64
   2  15   3  125.74   11.14
  -3 -15  -3  269.75   18.20
   3 -15   3  290.07   17.39
  -3  15  -3  248.39   18.77
  -3  15  -3  243.86   17.35
   3  15   3  248.71   18.22
  -4 -15  -3   83.81    8.72
   4  15   3   94.57    9.09
  -4  15  -3   66.88    9.05
  -4  15  -3   83.24    6.74
  -5 -15  -3  580.03   37.17
   5  15   3  566.79   37.01
  -5  15  -3  579.19   38.04
  -5  15  -3  557.53   35.70
  -6 -15  -3  272.71   18.75
  -6  15  -3  238.14   15.93
  -6  15  -3  252.59   20.02
   6  15   3  234.65   18.18
  -7 -15  -3   24.42    7.13
  -7  15  -3   15.52    2.30
   7  15   3   19.87    6.60
  -7  15  -3   17.92    8.53
  -8 -15  -3   46.55    7.71
   8  15   3   28.37    7.55
  -8  15  -3   27.70    9.47
  -9 -15  -3   65.39   14.86
  -9  15  -3   43.69   10.80
   9  15   3   64.37    9.78
 -10 -16   3  136.81   14.68
 -10  16   3  103.36   11.74
  -9 -16   3   -0.82    9.03
   9  16  -3    6.06    5.03
  -9  16   3   -0.43    7.52
  -8 -16   3   -2.97    7.90
  -8  16   3   12.96    6.96
   8  16  -3   14.11    5.12
  -8  16   3   13.18    6.59
  -7 -16   3   38.86    8.27
  -7  16   3   54.13    6.88
  -7  16   3   40.16    7.56
   7  16  -3   47.12    5.85
  -6 -16   3  127.17   12.08
  -6  16   3  104.46   10.90
   6  16  -3  107.99    9.54
  -5 -16   3   47.43    5.86
   5 -16  -3   41.62    6.03
  -5  16   3   40.83    6.88
   5  16  -3   43.09    5.11
   4 -16  -3 1416.44   92.89
  -4 -16   3 1557.94   93.09
  -4  16   3 1488.35   93.30
  -3 -16   3   53.18    5.69
   3 -16  -3   62.69    6.68
  -3  16   3   58.87    6.98
   2 -16  -3  183.86   13.73
  -2 -16   3  177.77   13.40
  -2  16   3  198.50   14.15
   1 -16  -3  139.55   11.07
  -1 -16   3  140.32   10.48
  -1  16   3  135.12   10.63
   0 -16   3   62.44    6.06
   0 -16  -3   64.71    6.55
   0  16   3   67.86    6.86
   1 -16   3  511.68   31.24
  -1 -16  -3  506.99   31.63
   1  16   3  446.27   31.51
   1  16   3  482.34   31.52
  -2 -16  -3   62.51    6.46
   2 -16   3   68.82    7.06
   2  16   3   74.86    7.02
   2  16   3   68.41    7.37
   3 -16   3  269.36   17.43
  -3 -16  -3  273.55   18.36
   3  16   3  245.87   18.22
  -3  16  -3  252.76   18.89
  -3  16  -3  258.09   17.19
   4 -16   3   26.93    3.98
  -4 -16  -3   26.33    5.51
   4  16   3   34.47    5.92
  -4  16  -3   30.40    7.01
  -4  16  -3   32.69    3.79
  -5 -16  -3  456.63   27.42
  -5  16  -3  397.83   27.70
   5  16   3  390.32   27.30
  -5  16  -3  384.84   26.57
  -6 -16  -3   41.80    7.28
  -6  16  -3   28.49    3.47
  -6  16  -3   38.12    8.53
   6  16   3   24.98    6.67
  -7 -16  -3   12.09    7.03
  -7  16  -3    7.97    8.67
   7  16   3   14.08    7.16
  -8 -16  -3   38.97    7.73
  -8  16  -3   22.35    9.84
   8  16   3   38.73    7.78
  -9 -16  -3   -0.36   11.81
  -9  16  -3   14.53    9.85
 -10 -17   3   54.21   11.93
 -10  17   3   61.88   12.25
  -9 -17   3   26.86    9.36
  -9  17   3   16.60    7.47
   9  17  -3   12.59    6.87
  -9  17   3    2.34    7.74
  -8 -17   3   97.66   11.33
   8  17  -3   97.73    9.54
  -8  17   3   96.81    9.81
  -8  17   3   78.37   10.71
  -7 -17   3  564.36   37.64
   7  17  -3  556.06   35.87
  -7  17   3  521.13   37.56
  -7  17   3  588.44   36.62
  -6 -17   3  103.92   10.70
   6  17  -3  121.69    9.80
  -6  17   3   90.42   10.41
  -5 -17   3   61.43    7.10
   5 -17  -3   63.87    7.45
  -5  17   3   55.41    8.39
   5  17  -3   75.02    6.86
  -4 -17   3   20.19    5.35
   4 -17  -3   11.57    4.75
  -4  17   3   17.66    5.70
  -3 -17   3   43.82    5.11
   3 -17  -3   33.37    5.78
  -3  17   3   33.39    6.22
  -2 -17   3   12.57    4.09
   2 -17  -3    9.25    4.59
  -2  17   3    7.02    4.81
   1 -17  -3  107.62    9.24
  -1 -17   3   92.08    8.44
  -1  17   3   91.01    9.56
   0 -17   3   28.18    4.48
   0 -17  -3   30.47    5.01
   0  17   3   38.07    4.88
   1 -17   3   98.24    8.69
  -1 -17  -3   92.46    9.23
   1  17   3  107.72    9.27
   1  17   3   99.81    9.78
  -2 -17  -3   36.89    5.87
   2 -17   3   43.29    5.07
   2  17   3   34.65    5.90
   2  17   3   40.83    5.59
   3 -17   3  127.69   10.14
  -3 -17  -3  131.28   10.41
  -3  17  -3  133.78   12.08
  -3  17  -3  129.11    9.67
   3  17   3  131.96   11.31
   4 -17   3   64.53    6.79
  -4 -17  -3   71.79    7.67
  -4  17  -3   64.28    8.63
   4  17   3   63.38    7.37
  -4  17  -3   70.50    6.46
  -5 -17  -3   21.32    5.87
  -5  17  -3   14.62    3.23
  -5  17  -3    8.55    8.34
   5  17   3    8.34    5.54
  -6 -17  -3   58.33    8.31
   6  17   3   80.60   10.34
  -6  17  -3   80.19   10.29
  -7 -17  -3   38.04    7.52
   7  17   3   26.66    7.20
  -7  17  -3   25.07    9.36
  -8 -17  -3   62.14    9.57
   8  17   3   66.26    9.65
  -8  17  -3   59.27   11.23
   9  17   3  188.28   17.17
  -9  17  -3  176.02   17.57
 -10 -18   3   43.93   12.69
  -9 -18   3  111.23   16.17
  -9  18   3  139.68   19.92
  -9  18   3  142.08   13.12
  -8 -18   3   87.96   11.39
  -8  18   3   70.92   10.42
   8  18  -3   78.46    7.94
  -8  18   3   66.92   14.31
  -7 -18   3  228.31   16.51
  -7  18   3  205.95   15.83
  -7  18   3  175.89   16.58
   7  18  -3  203.53   15.01
  -6 -18   3  122.71   12.59
   6 -18  -3  104.04   10.60
  -6  18   3   94.33   10.90
   6  18  -3  113.03    9.84
   5 -18  -3  361.63   22.91
  -5 -18   3  354.37   23.28
   5  18  -3  305.05   21.76
  -5  18   3  306.49   23.27
  -4 -18   3   27.52    6.15
   4 -18  -3   25.43    5.62
  -4  18   3   30.37    6.53
   3 -18  -3  133.78   11.29
  -3 -18   3  130.11   10.31
  -3  18   3  126.52   11.70
  -2 -18   3  271.13   19.34
   2 -18  -3  279.42   19.64
  -2  18   3  302.27   20.15
   1 -18  -3   73.48    7.30
  -1 -18   3   76.18    7.59
  -1  18   3   74.17    7.98
   0 -18   3  167.39   11.79
   0 -18  -3  151.05   12.38
   0  18   3  152.22   12.91
  -1 -18  -3    3.89    4.51
   1 -18   3    7.06    4.05
   1  18   3   18.32    4.73
   1  18   3   14.00    5.18
   2 -18   3   15.49    3.99
  -2 -18  -3   24.32    5.13
   2  18   3   11.38    5.78
   2  18   3   10.31    5.03
   3 -18   3   65.52    6.42
  -3 -18  -3   68.63    7.45
  -3  18  -3   56.25    7.85
   3  18   3   68.94    7.40
  -3  18  -3   64.05    6.52
  -4 -18  -3   29.26    6.07
   4 -18   3   25.34    4.42
  -4  18  -3   28.46    7.32
   4  18   3   25.47    5.97
  -4  18  -3   29.85    4.06
  -5 -18  -3  303.76   20.02
   5 -18   3  279.47   18.08
  -5  18  -3  246.91   20.96
   5  18   3  278.12   19.63
  -5  18  -3  255.75   17.89
  -6 -18  -3   57.19    7.79
  -6  18  -3   30.32    8.46
  -6  18  -3   37.16    4.59
   6  18   3   36.41    7.26
  -7 -18  -3   18.04    7.15
  -7  18  -3    1.38    8.62
   7  18   3   25.19    6.93
  -8 -18  -3  297.90   21.17
   8  18   3  249.17   19.71
  -8  18  -3  212.01   21.78
  -9 -19   3   75.84   11.68
  -9  19   3   54.21    9.37
  -9  19   3   68.88    9.78
  -8 -19   3   38.48    9.76
   8  19  -3   36.49    6.26
  -8  19   3   46.72    7.54
  -8  19   3   25.61    7.90
  -7 -19   3   89.13   10.91
   7  19  -3   88.73    8.26
  -7  19   3   82.09   10.56
  -6 -19   3   61.34    8.71
   6 -19  -3   64.20    7.50
   6  19  -3   60.84    6.63
  -6  19   3   36.08    8.04
   5 -19  -3   70.17    8.50
  -5 -19   3   76.27    9.02
   5  19  -3   76.83    7.34
  -5  19   3   76.76    9.46
  -4 -19   3  298.81   20.87
   4 -19  -3  301.16   20.62
  -4  19   3  279.48   21.06
  -3 -19   3   18.50    4.42
   3 -19  -3   10.39    5.13
  -3  19   3   17.52    5.69
  -2 -19   3  300.76   21.25
   2 -19  -3  332.35   21.66
  -2  19   3  304.48   21.95
   1 -19  -3  442.43   29.55
  -1 -19   3  460.31   29.55
  -1  19   3  459.22   30.27
   0 -19   3   23.04    4.55
   0 -19  -3   19.16    4.33
   0  19   3   17.46    5.87
  -1 -19  -3  219.42   15.60
   1 -19   3  223.24   15.79
   1  19   3  215.39   16.11
   1  19   3  228.13   16.83
  -2 -19  -3  129.27   11.02
   2 -19   3  120.42   10.37
   2  19   3  125.44   10.94
   2  19   3  106.32   10.34
   3 -19   3  267.27   18.80
  -3 -19  -3  274.07   19.68
   3  19   3  293.04   19.60
  -3  19  -3  266.52   19.36
  -3  19  -3  278.45   18.43
   4 -19   3   59.78    5.80
  -4 -19  -3   52.34    7.16
  -4  19  -3   47.91    5.22
  -4  19  -3   47.37    8.15
   4  19   3   43.60    7.05
  -5 -19  -3  115.31   11.75
   5 -19   3   98.00    8.77
   5  19   3  135.67   15.93
  -5  19  -3   95.42   11.37
  -5  19  -3  107.76    8.58
  -6 -19  -3   10.60    6.73
  -6  19  -3   12.50    3.36
   6  19   3    9.37    6.45
  -6  19  -3    6.41    7.81
  -7 -19  -3    0.49    6.99
  -7  19  -3   14.85    8.99
   7  19   3   11.17    7.49
  -8 -19  -3   61.68   10.03
  -8  19  -3   48.58   11.08
   8  19   3   56.61    9.03
  -9 -20   3   53.51   11.43
  -9  20   3   14.05    8.85
  -9  20   3   33.49    8.61
  -8 -20   3  581.05   36.93
  -8  20   3  518.05   34.92
   8  20  -3  535.93   34.34
  -8  20   3  451.13   36.57
  -7 -20   3  513.04   33.21
   7  20  -3  474.74   30.98
  -7  20   3  433.61   32.27
  -6 -20   3   40.33    8.33
   6 -20  -3   35.85    6.68
  -6  20   3   34.26    8.41
   6  20  -3   33.09    5.81
   5 -20  -3   39.73    7.45
   5  20  -3   50.59    6.44
  -5  20   3   47.66    7.94
   4 -20  -3  295.61   20.90
  -4 -20   3  320.74   21.22
  -4  20   3  268.78   21.37
  -3 -20   3    0.49    4.96
   3 -20  -3    7.24    5.43
  -3  20   3    2.78    5.46
   2 -20  -3  571.79   36.90
  -2 -20   3  564.75   36.64
  -2  20   3  560.67   37.21
  -1 -20   3   45.57    6.02
   1 -20  -3   42.98    5.68
  -1  20   3   52.18    7.25
   0 -20  -3   82.29    8.29
   0 -20   3   84.53    7.87
   0  20   3   81.39    8.69
  -1 -20  -3  128.34   11.07
   1 -20   3  115.76   10.01
   1  20   3  127.28   10.94
   1  20   3  104.22   10.64
   2 -20   3  132.02   10.77
  -2 -20  -3  125.40   11.47
   2  20   3  114.50   11.12
   2  20   3  117.89   12.09
   3 -20   3   14.43    4.87
  -3 -20  -3   20.64    6.03
   3  20   3   29.07    5.00
  -4 -20  -3  231.14   17.32
   4 -20   3  234.54   15.91
   4  20   3  227.00   17.06
  -4  20  -3  214.02   17.95
  -4  20  -3  219.12   15.63
   5 -20   3   22.25    4.32
  -5 -20  -3   28.31    7.05
  -5  20  -3   13.41    6.07
  -5  20  -3   19.40    4.02
   5  20   3   27.37    6.60
  -6 -20  -3  120.85   11.07
  -6  20  -3   90.22   11.84
   6  20   3   94.00   10.25
  -7 -20  -3   59.38    9.22
   7  20   3   56.59    9.06
  -7  20  -3   50.02   10.65
  -8 -20  -3   45.89   10.86
   8  20   3   26.93   14.68
  -8  20  -3   49.60   11.14
  -9 -21   3   10.40   10.13
  -9  21   3   -4.22    8.57
  -9  21   3   23.83    8.37
  -8 -21   3    7.27   10.73
  -8  21   3   -8.55    8.10
  -8  21   3    0.82    6.53
   8  21  -3    4.89    6.01
  -7 -21   3   32.15    8.79
  -7  21   3   16.77    8.48
   7  21  -3   29.91    6.23
  -6 -21   3   17.74    7.74
   6 -21  -3   14.62    6.89
  -6  21   3   33.03    7.77
   6  21  -3   25.45    5.83
   5 -21  -3  570.89   37.23
  -5 -21   3  589.45   37.64
  -5  21   3  538.17   37.74
   5  21  -3  560.98   36.39
  -4 -21   3  578.57   36.46
   4 -21  -3  542.29   36.30
  -4  21   3  534.53   36.78
   3 -21  -3  222.39   16.47
  -3 -21   3  222.81   16.48
  -3  21   3  201.05   17.01
  -2 -21   3  475.98   29.96
   2 -21  -3  446.02   30.15
  -2  21   3  434.52   30.06
  -1 -21   3   37.82    5.52
   1 -21  -3   40.29    5.47
  -1  21   3   33.60    6.70
   0 -21  -3  216.98   16.62
   0 -21   3  239.83   16.09
   0  21   3  208.18   16.25
  -1 -21  -3  121.10   10.56
   1 -21   3  132.14   11.30
   1  21   3  136.11   10.62
   1  21   3  125.75   12.51
  -2 -21  -3   15.38    4.70
   2 -21   3    9.69    4.95
   2  21   3   12.22    5.68
   2  21   3    2.81    6.05
   3 -21   3   52.26    6.78
  -3 -21  -3   53.76    6.84
   3  21   3   73.67    7.87
   4 -21   3    7.35    4.51
  -4 -21  -3   21.97    6.71
  -4  21  -3   15.67    5.60
  -4  21  -3    9.05    3.88
   4  21   3   23.43   11.52
  -5 -21  -3   91.82    9.75
   5 -21   3   89.01    8.45
  -5  21  -3   91.96   10.71
  -5  21  -3   76.70    7.98
   5  21   3   77.56    9.16
  -6 -21  -3   20.63    7.53
  -6  21  -3   20.83    8.65
   6  21   3   22.13    7.00
  -7 -21  -3   27.91    8.93
  -7  21  -3   15.05    9.48
   7  21   3   13.71    7.77
  -8 -21  -3   71.86   10.52
  -8  21  -3   59.63   13.44
   8  21   3   67.89    9.60
  -9  22   3  259.40   21.21
  -8 -22   3    1.18    9.48
   8  22  -3    1.37    6.08
  -8  22   3  -15.86    7.16
  -8  22   3    2.58    7.37
  -7 -22   3  166.15   15.69
   7  22  -3  162.41   13.95
  -7  22   3  180.05   22.21
  -6 -22   3   73.01    9.95
   6 -22  -3   73.13    8.70
  -6  22   3   74.36    9.82
   6  22  -3   60.22    7.91
  -5 -22   3  269.45   20.10
   5 -22  -3  256.26   19.54
   5  22  -3  274.20   18.45
  -5  22   3  237.19   20.11
   4 -22  -3  114.24   11.13
  -4  22   3   91.99   10.59
   3 -22  -3   20.56    6.18
  -3 -22   3   16.42    5.81
  -3  22   3    2.64    6.35
   2 -22  -3   12.67    5.72
  -2 -22   3    3.33    5.29
  -2  22   3   12.28    6.39
  -1 -22   3  190.39   14.31
   1 -22  -3  177.22   14.71
  -1  22   3  184.47   15.27
   0 -22   3   66.44    7.07
   0 -22  -3   63.68    6.93
   0  22   3   52.57    7.05
  -1 -22  -3    8.59    5.64
   1 -22   3    6.30    5.08
   1  22   3    8.36    5.29
   1  22   3    6.55    6.47
  -2 -22  -3  328.88   22.40
   2 -22   3  325.97   21.84
   2  22   3  276.34   21.95
   2  22   3  334.21   22.28
  -3 -22  -3   66.90   13.33
   3 -22   3   64.99    7.44
   3  22   3   68.73    9.26
   4 -22   3  403.91   27.46
  -4 -22  -3  426.40   28.62
  -4  22  -3  396.48   28.92
   4  22   3  434.45   28.33
   5 -22   3   99.65    9.89
  -5 -22  -3  127.44   11.85
  -5  22  -3  119.50   12.37
   5  22   3  110.56   10.63
  -6 -22  -3   30.90    8.02
   6  22   3   32.52    7.51
  -6  22  -3   33.79    9.53
  -7 -22  -3   -8.41    9.42
  -7  22  -3   12.77    9.28
   7  22   3    3.91    7.68
  -8 -22  -3   40.16    9.63
  -8  22  -3   44.10   11.28
   8  22   3   39.54    8.59
  -9 -23   3   18.23   11.18
  -9  23   3   17.79    7.89
  -8 -23   3   71.61   11.66
  -8  23   3   70.12    9.17
  -8  23   3   34.76    9.91
   8  23  -3   65.53    8.22
  -7 -23   3    2.38    7.88
   7  23  -3    4.64    6.16
  -7  23   3    1.67    7.47
  -6 -23   3   44.95    9.22
  -6  23   3   36.44    9.69
   6  23  -3   39.53    6.59
   5 -23  -3   61.46    8.58
  -5 -23   3   68.87    9.31
  -5  23   3   67.54    9.66
   5  23  -3   76.81    8.27
   4 -23  -3   89.28    9.61
  -4 -23   3   89.04    9.74
  -4  23   3   82.29   10.05
   3 -23  -3  382.22   27.00
  -3 -23   3  403.57   26.94
  -3  23   3  390.57   27.58
  -2 -23   3  372.29   23.67
   2 -23  -3  328.39   23.70
  -2  23   3  315.01   24.24
   1 -23  -3   15.50    6.16
  -1 -23   3   19.38    5.28
  -1  23   3   23.18    6.87
   0 -23  -3  794.83   51.28
   0 -23   3  820.39   50.94
   0  23   3  779.82   51.72
  -1 -23  -3  297.09   21.37
   1 -23   3  318.37   21.82
   1  23   3  305.66   22.78
   1  23   3  325.87   22.08
   2 -23   3  243.43   17.71
  -2 -23  -3  280.38   23.94
   2  23   3  229.20   18.19
   2  23   3  221.29   20.47
  -3 -23  -3  228.50   17.73
   3 -23   3  209.11   16.67
   3  23   3  237.19   17.36
   4 -23   3   10.89    5.05
  -4 -23  -3   14.37    6.96
   4  23   3    4.57    6.38
  -4  23  -3   21.57    7.40
  -5 -23  -3  138.86   13.68
   5 -23   3  111.13   11.06
  -5  23  -3  133.63   12.73
   5  23   3  149.32   13.05
  -6 -23  -3   75.03   10.54
  -6  23  -3   64.19    9.27
   6  23   3   66.17    9.08
  -7 -23  -3   10.50    8.21
  -7  23  -3    7.91    8.94
  -8 -24   3    6.34   10.18
  -8  24   3   20.96    8.09
  -8  24   3    9.62    9.06
  -7 -24   3   86.15   11.89
   7  24  -3   74.84    9.13
  -7  24   3   75.48   10.70
  -6 -24   3   13.06    6.57
   6 -24  -3    1.31    6.68
  -6  24   3   10.77    7.80
   6  24  -3   10.72    6.52
  -5 -24   3  145.00   13.25
   5  24  -3  155.09   13.58
  -4 -24   3    8.74    6.79
   4 -24  -3    3.35    6.17
  -4  24   3    3.87    7.48
  -3 -24   3   31.01    7.02
   3 -24  -3   24.77    6.97
  -3  24   3   33.90    7.50
   2 -24  -3   85.25    9.64
  -2 -24   3   89.61    9.47
  -2  24   3  133.08   12.30
  -1 -24   3  130.27   11.57
   1 -24  -3  128.14   12.20
  -1  24   3  108.06   11.55
   0 -24  -3  248.43   18.08
   0 -24   3  231.16   17.69
   0  24   3  225.83   18.57
   1 -24   3  246.77   18.61
  -1 -24  -3  256.40   20.16
   1  24   3  255.05   24.41
   2 -24   3   13.51    5.52
  -2 -24  -3   14.52    5.20
   2  24   3    6.13    6.94
   2  24   3   18.83    6.65
  -3 -24  -3   98.98   10.30
   3 -24   3   96.41    9.24
   3  24   3   93.82    9.84
   4 -24   3   71.89    8.07
  -4 -24  -3   82.68    9.86
  -4  24  -3   79.56   10.36
   4  24   3   95.26    9.69
  -5 -24  -3  213.97   17.78
   5 -24   3  193.30   15.37
   5  24   3  210.65   16.97
  -5  24  -3  220.48   18.47
  -6 -24  -3  258.74   21.59
   6  24   3  236.09   19.38
  -6  24  -3  212.97   20.33
  -7 -24  -3   20.68    8.84
  -7  24  -3    3.16   10.87
   7  24   3   11.57    7.63
  -8 -25   3    7.64    9.57
  -8  25   3    9.26    7.41
  -8  25   3    6.66    9.41
  -7 -25   3   61.50    9.24
   7 -25  -3   52.65    8.35
   7  25  -3   35.32    8.47
  -7  25   3   37.61    9.36
   6 -25  -3    0.60    7.53
  -6 -25   3    4.51    8.65
   6  25  -3   15.23    6.08
  -6  25   3  -12.01    7.68
   5 -25  -3  119.43   11.45
  -5 -25   3  112.75   12.02
   5  25  -3  113.27   11.43
  -5  25   3  106.67   12.18
  -4 -25   3   15.36    7.36
   4 -25  -3   22.93    7.15
  -4  25   3   33.78    9.60
   3 -25  -3   82.71   10.80
  -3 -25   3   84.27    9.37
  -2  25   3   14.93   12.80
  -1 -25   3  251.60   18.48
   1 -25  -3  249.41   19.82
  -1  25   3  240.68   23.97
   0 -25   3   63.67    7.71
   0 -25  -3   63.42    8.37
   0  25   3   58.42    9.04
   1 -25   3   27.64    6.58
  -1 -25  -3   30.46    5.85
   1  25   3   38.38    7.35
   1  25   3   28.21    6.60
  -2 -25  -3   48.38    7.86
   2 -25   3   52.55    7.41
   2  25   3   31.60    7.80
   2  25   3   34.55    7.87
  -3 -25  -3  323.38   23.06
   3 -25   3  334.73   23.14
   3  25   3  332.24   23.75
  -4 -25  -3   78.57    9.18
   4 -25   3   66.59    7.76
   4  25   3   50.37    8.55
  -4  25  -3   49.31    9.11
   5 -25   3   12.44    5.18
  -5 -25  -3    9.83    8.12
   5  25   3    9.57    7.46
  -5  25  -3   21.11    6.79
  -6 -25  -3   48.98    9.63
  -6  25  -3   50.47   10.15
  -7 -25  -3   15.99    9.13
  -7  25  -3   13.19    9.69
   7  25   3   19.98    8.12
  -8 -26   3   -4.32   10.44
  -8  26   3    4.83    7.17
  -8  26   3   -0.48    9.82
   7 -26  -3  126.47   12.49
  -7 -26   3  146.40   14.54
   7  26  -3  122.17   11.74
  -7  26   3   90.92   12.73
  -6 -26   3  195.73   18.19
   6 -26  -3  201.16   17.15
   6  26  -3  203.25   16.65
  -6  26   3  187.22   18.00
  -5 -26   3  202.45   16.46
   5 -26  -3  200.74   17.23
  -5  26   3  201.58   18.07
  -4 -26   3   89.57   10.42
   4 -26  -3   92.42   10.24
  -4  26   3   81.04   10.92
  -3 -26   3   11.56    6.86
   3 -26  -3   13.74    6.89
  -3  26   3   15.72    7.54
  -2 -26   3   77.14    8.98
   2 -26  -3   82.45    9.49
  -2  26   3   68.57    9.95
  -1 -26   3   64.37    9.20
   1 -26  -3   72.57    8.95
  -1  26   3   76.05    9.83
   0 -26  -3   99.22   10.55
   0 -26   3  102.45    9.94
   0  26   3  102.69   11.34
  -1 -26  -3   23.86    7.01
   1 -26   3   20.18    6.63
   1  26   3   27.88    7.61
   1  26   3   28.15    7.30
  -2 -26  -3   13.96    6.84
   2 -26   3   15.67    6.02
   2  26   3   12.19    7.68
   2  26   3   11.26    7.24
   3 -26   3   17.27    5.72
  -3 -26  -3   12.14    7.31
   3  26   3   20.68    7.32
  -4 -26  -3   57.65    9.09
   4 -26   3   57.25    7.36
  -4  26  -3   39.70    8.97
   4  26   3   51.65    8.61
   5 -26   3   67.10    7.62
  -5  26  -3   60.57   10.35
   5  26   3   59.75    9.38
  -6 -26  -3  133.73   13.65
   6  26   3  132.60   12.53
  -6  26  -3  106.92   13.77
   7 -27  -3   74.71    9.82
  -7  27   3   66.36   11.03
   6 -27  -3   60.75    9.72
  -6 -27   3   56.39   10.50
   6  27  -3   53.98    9.01
  -6  27   3   32.19    9.47
  -5 -27   3  136.71   13.40
   5 -27  -3  132.19   12.79
  -5  27   3  105.57   13.54
   5  27  -3  123.46   12.00
   4 -27  -3    5.82    7.15
  -4 -27   3    3.38    7.39
  -4  27   3    4.35    7.59
   3 -27  -3   38.65    8.22
  -3 -27   3   54.75    8.38
  -3  27   3   51.10    9.25
   2 -27  -3   36.01    7.82
  -2 -27   3   35.88    7.39
  -2  27   3   24.45    7.93
  -1 -27   3   71.43    8.75
   1 -27  -3   82.12    9.37
  -1  27   3   59.15    9.84
   0 -27   3  249.79   20.24
   0 -27  -3  253.46   19.40
   0  27   3  254.50   20.55
  -1 -27  -3  140.76   13.17
   1 -27   3  137.54   12.17
   1  27   3  115.23   11.50
   1  27   3   99.62   12.27
  -2 -27  -3   19.69    7.15
   2 -27   3   14.60    6.16
   2  27   3   17.41    7.71
  -3 -27  -3  325.78   23.79
   3 -27   3  322.07   22.96
   3  27   3  311.00   23.50
   4 -27   3   20.08    6.31
  -4 -27  -3   47.79   10.52
   4  27   3   40.98    8.05
  -4  27  -3   24.91    8.57
  -5 -27  -3   32.14    9.25
   5  27   3   29.27    9.32
  -5  27  -3   43.05    9.49
  -6 -27  -3   36.33    9.83
   6  27   3   25.80    8.14
  -6  27  -3   24.62   10.85
  -7 -28   3   51.29   11.43
   7 -28  -3   45.72    9.85
  -7  28   3   32.11   10.55
   7  28  -3   61.40    9.37
   6 -28  -3    7.61    7.78
  -6 -28   3    5.23    9.13
   6  28  -3    1.97    7.79
  -6  28   3    3.33    9.27
  -5 -28   3    3.46    6.40
   5 -28  -3    7.74    7.49
  -5  28   3   -0.87    8.20
   5  28  -3    6.21    7.82
  -4 -28   3  115.89   12.03
   4 -28  -3   99.80   11.36
  -4  28   3  108.18   12.46
  -3 -28   3  249.87   19.60
   3 -28  -3  244.92   19.65
  -3  28   3  240.35   20.45
   2 -28  -3  287.93   21.81
  -2 -28   3  295.10   21.78
  -2  28   3  287.59   22.81
   1 -28  -3   23.01    6.02
  -1 -28   3   17.34    6.95
  -1  28   3   17.85    8.09
   0 -28  -3   91.50   10.19
   0 -28   3   84.96    9.47
   0  28   3   82.40   10.96
  -1 -28  -3   45.08    6.98
   1  28   3   36.86    8.51
   1  28   3   42.89    9.22
  -2 -28  -3   83.51   10.05
   2 -28   3   82.09    9.73
   2  28   3   83.49   10.63
   3 -28   3   65.62    8.63
  -3 -28  -3   54.96    9.37
   3  28   3   72.86    9.62
  -4 -28  -3  164.86   14.84
   4 -28   3  115.08   10.90
  -4  28  -3   95.51   12.54
  -5 -28  -3   43.76    9.51
  -5  28  -3   39.21    9.33
   5  28   3   40.87    8.86
  -6 -28  -3   89.95   12.67
  -6  28  -3   91.95   12.59
   6  28   3  100.52   11.31
  -7 -29   3   47.83   11.89
   7 -29  -3   65.98   11.02
  -7  29   3   54.84   11.62
   6 -29  -3   19.64    8.42
   6  29  -3   10.74    8.33
  -6  29   3   15.74    9.99
   5 -29  -3   54.89    9.35
  -5 -29   3   69.28   10.65
  -5  29   3   46.37   10.35
   5  29  -3   49.53    9.68
   4 -29  -3  185.49   16.89
  -4  29   3  184.11   17.95
   3 -29  -3   40.91    8.73
  -3 -29   3   41.69    8.74
  -3  29   3   42.02    9.46
   2 -29  -3   59.61    9.04
  -2 -29   3   65.74    9.02
  -2  29   3   40.17    9.73
  -1 -29   3   23.89    7.05
   1 -29  -3    9.73    7.38
  -1  29   3    2.36    7.81
   0 -29  -3   35.70    8.04
   0 -29   3   29.40    7.28
   0  29   3   28.55    8.99
   1 -29   3  121.78   12.46
  -1 -29  -3  141.10   13.70
   1  29   3  117.89   12.56
   1  29   3   92.68   12.51
   2 -29   3   12.90    6.73
  -2 -29  -3   17.99    7.84
   2  29   3   16.91    8.52
   3 -29   3  160.41   16.22
  -3 -29  -3  155.89   15.74
   3  29   3  193.11   21.47
  -4 -29  -3   23.73    8.79
   4 -29   3   17.77    6.74
  -4  29  -3   10.96    8.69
   4  29   3   21.59    8.35
  -5 -29  -3   11.28   10.17
  -5  29  -3    7.09    9.86
   5  29   3   -1.49    8.05
  -6 -30   3   68.80   12.01
   6  30  -3   74.97   10.77
  -6  30   3   60.61   11.31
   5 -30  -3  122.41   13.27
  -5 -30   3  163.70   14.78
  -5  30   3  110.99   14.67
   5  30  -3  138.67   13.26
  -4 -30   3   12.48    8.65
   4 -30  -3   23.41    8.35
  -4  30   3    4.88    8.81
   3 -30  -3   63.62    9.73
  -3 -30   3   60.31    8.57
  -3  30   3   56.89   10.55
   2 -30  -3   20.03    8.12
  -2 -30   3   20.38    7.69
  -2  30   3   31.12    8.82
   1 -30  -3  347.37   25.02
  -1 -30   3  351.65   24.63
  -1  30   3  318.33   25.76
   0 -30   3   43.66    8.03
   0 -30  -3   49.76    8.85
   0  30   3   46.70    9.94
  -1 -30  -3   -4.02    8.53
   1 -30   3    6.94    6.81
   1  30   3    7.02    8.63
   1  30   3    4.94    8.34
  -2 -30  -3   11.59    7.95
   2 -30   3   10.92    6.72
  -3 -30  -3   44.79    8.83
   3 -30   3   34.18    8.01
   3  30   3   42.85    8.89
   4 -30   3   -7.85    8.21
  -4 -30  -3   -1.09    8.09
   4  30   3    0.14    8.17
  -4  30  -3   -3.87    8.45
  -5 -30  -3   52.71   10.47
  -5  30  -3   29.51   10.00
   5  30   3   46.81   10.98
  -6 -31   3   20.23   10.06
   6 -31  -3   16.41    9.41
  -6  31   3    6.20    9.34
   6  31  -3    6.15   10.42
   5 -31  -3   94.83   13.12
  -5 -31   3   89.03   14.35
   5  31  -3  124.36   12.40
  -5  31   3   85.76   12.92
  -4 -31   3   75.16   10.84
  -4  31   3   68.43   11.61
   3 -31  -3   37.71    8.67
  -3 -31   3   27.76    8.84
  -3  31   3   47.50   10.23
   2 -31  -3  123.71   12.21
  -2 -31   3  111.67   11.85
  -2  31   3   87.91   12.68
  -1 -31   3   27.44    7.88
  -1  31   3   11.14    8.86
   0 -31   3  226.45   18.49
   0 -31  -3  214.66   19.97
   0  31   3  189.28   19.30
  -1 -31  -3   10.79    6.43
   1 -31   3    9.55    7.21
   1  31   3   22.24    7.44
   1  31   3   15.98    8.84
   2 -31   3   96.48   11.14
  -2 -31  -3   92.40   11.36
   2  31   3  118.92   12.50
  -3 -31  -3  196.82   18.25
   3 -31   3  197.57   16.62
   3  31   3  207.43   18.14
  -4 -31  -3   12.39    8.71
   4  31   3   18.90    9.08
  -4  31  -3   25.24    9.45
  -5 -32   3  172.39   16.41
   5 -32  -3  159.83   16.58
  -5  32   3  128.69   16.56
   5  32  -3  191.85   18.34
  -4 -32   3    5.56   10.02
   4 -32  -3    4.76    8.30
  -4  32   3    4.81    9.40
  -3 -32   3   15.31    8.71
   3 -32  -3   17.83    8.44
  -3  32   3    3.16    8.93
   2 -32  -3  255.98   20.08
  -2 -32   3  234.60   19.79
  -2  32   3  223.01   21.27
   1 -32  -3   19.18    8.15
  -1 -32   3   12.04    8.01
  -1  32   3    2.93    9.11
   0 -32  -3   26.30    6.97
   0 -32   3   24.34    8.54
   0  32   3   22.98    9.50
  -1 -32  -3   88.86   11.79
   1 -32   3  101.52   11.18
   1  32   3  122.92   13.34
  -2 -32  -3   15.99    8.54
   2 -32   3   31.20    8.40
   2  32   3   41.62    9.91
  -3 -32  -3   11.35   10.29
   3 -32   3    3.90    7.63
   3  32   3   -4.42    8.77
  -4 -32  -3   29.77    9.73
  -4  32  -3   10.40    9.33
   4  32   3   37.34    9.82
   4 -33  -3   29.28    8.92
  -4 -33   3   24.17    9.96
  -4  33   3   15.83    9.90
   4  33  -3   16.97    9.96
   3 -33  -3   28.68    9.13
  -3 -33   3   31.44    9.30
  -3  33   3   24.62   10.20
   2 -33  -3  131.42   13.86
  -2 -33   3  168.42   15.70
  -2  33   3  135.75   15.24
  -1 -33   3   26.90    8.55
   1 -33  -3   30.93    9.00
  -1  33   3   15.15    9.95
   0 -33   3    5.70    9.78
   0 -33  -3    8.66    8.45
   0  33   3   16.59   10.27
   0  33   3    0.32    9.15
   1 -33   3   21.67    8.17
  -1 -33  -3   33.81    9.30
   1  33   3   36.00   10.59
  -2 -33  -3   58.08   10.72
   2 -33   3   66.37    9.43
   2  33   3   75.18   19.93
   3 -33   3   60.56    9.62
  -3 -33  -3   60.70   10.95
   3  33   3   84.53   11.75
  -4 -34   3   17.55    9.85
   4 -34  -3    2.15    9.81
   4  34  -3   16.60   10.70
  -4  34   3    8.59   10.31
   3 -34  -3   18.26    8.81
  -3 -34   3   25.22    9.37
  -3  34   3    7.88   10.18
   2 -34  -3   25.56    8.97
  -2 -34   3   24.74    9.11
  -2  34   3   42.84   10.73
   1 -34  -3   62.90   10.07
  -1 -34   3   37.31    9.42
  -1  34   3   49.33   11.40
   0 -34  -3   70.86   17.68
   0 -34   3   86.42   10.56
   0  34   3   57.43   14.39
   1 -34   3  207.41   20.71
  -1 -34  -3  198.99   18.72
   1  34   3  227.35   20.35
  -2 -34  -3   22.62    9.45
   2 -34   3   30.79    8.21
   2  34   3   13.83   10.54
  -2 -35   3  153.95   15.68
  -2  35   3  176.17   17.44
   1 -35  -3   26.30    9.48
  -1 -35   3   27.86    8.86
  -1  35   3   18.56   10.37
   0 -35  -3   20.81    8.85
   0 -35   3   11.14    8.40
   0  35   3   12.91   11.47
   0  35   3    4.24    9.97
  -1 -35  -3   31.26    9.56
   1 -35   3   22.41    8.60
   1  35   3   36.68   11.52
 -11   0   4   82.90    9.69
 -10   0   4  966.33   60.65
  -9   0   4  518.41   33.10
  -8   0   4    4.61    3.24
  -7   0   4  276.31   17.87
  -6   0   4   32.61    3.11
  -5   0   4   75.32    5.10
   4   0  -4  972.00  162.41
  -4   0   4 1171.46   87.61
  -4   0   4 1193.01   85.53
   4   0  -4 1038.53  170.96
  -3   0   4   47.31    3.14
   2   0  -4  626.77   39.30
  -2   0   4  641.38   39.32
  -1   0   4    0.69    1.37
  -1   0   4    6.07    1.76
   1   0  -4    3.71    1.42
   0   0  -4  902.43   56.30
   0   0   4  893.30   56.12
   0   0   4  919.56   56.31
   1   0   4  232.27   14.39
   1   0   4  212.94   13.71
  -1   0  -4  213.33   13.76
  -1   0  -4  208.93   14.27
   2   0   4  258.33   16.54
   2   0   4  243.49   15.50
  -2   0  -4  243.80   15.54
  -2   0  -4  244.70   16.39
  -3   0  -4  144.68    9.70
  -3   0  -4  150.60   11.60
   3   0   4  165.49   11.27
  -4   0  -4  382.31   24.25
  -4   0  -4  387.58   25.91
   4   0   4  394.89   25.55
   5   0   4  262.93   18.06
  -5   0  -4  261.58   18.66
  -5   0  -4  247.76   16.27
  -6   0  -4   61.88    5.39
   6   0   4   68.50    7.69
  -6   0  -4   57.18    8.16
   7   0   4    1.77    5.97
  -7   0  -4    7.04    7.26
  -7   0  -4    0.42    2.63
  -8   0  -4   11.94    8.08
   8   0   4   17.17    7.07
   9   0   4   -6.21    7.63
  -9   0  -4   -0.67    8.54
 -10   0  -4  120.69   14.84
 -11   1   4   10.04    6.03
 -10  -1   4   70.56    6.89
 -10   1   4   73.42    7.13
  -9  -1   4   55.11    5.86
  -9   1   4   54.14    5.79
  -8  -1   4    3.85    3.06
  -8   1   4    6.57    3.65
  -7  -1   4   52.44    4.85
  -7   1   4   48.18    4.55
  -6  -1   4 1674.30  104.75
  -6   1   4 1718.79  104.85
  -5  -1   4  273.54   17.23
  -5   1   4  281.47   17.43
  -4   1   4  217.27   13.58
  -3   1   4  275.87   17.21
  -2  -1   4  292.83   18.56
   2  -1  -4  293.39   18.62
   2   1  -4  297.74   18.56
  -2   1   4  303.88   18.64
  -1  -1   4    3.29    1.50
   1  -1  -4    2.25    1.53
  -1   1   4    6.35    2.13
  -1   1   4   11.37    1.91
   1   1  -4    5.26    1.68
   0  -1  -4 1885.67  134.26
   0  -1  -4 1894.75  228.69
   0  -1   4 1824.82  131.74
   0  -1   4 1743.12  220.42
   0   1  -4 1759.24  132.63
   0   1   4 1998.17  134.01
   0   1  -4 1813.01  223.96
   0   1   4 1817.39  222.32
  -1  -1  -4  105.52    8.24
   1  -1   4  115.55    8.17
  -1  -1  -4   98.48    7.45
   1  -1   4  104.87    7.24
  -1   1  -4  114.55    8.25
   1   1   4  128.24    8.25
   1   1   4  118.19    7.49
   2  -1   4  512.78   31.35
  -2  -1  -4  503.35   31.60
  -2  -1  -4  484.99   30.75
  -2   1  -4  502.50   31.59
   2   1   4  479.53   30.74
  -2   1  -4  480.84   30.60
   2   1   4  498.61   31.34
  -3  -1  -4  797.66   48.60
  -3  -1  -4  769.02   47.55
   3  -1   4  784.94   48.39
  -3   1  -4  743.85   47.36
   3   1   4  742.49   48.22
  -3   1  -4  767.08   48.42
  -4  -1  -4 1166.06   72.54
  -4  -1  -4 1144.76   73.67
   4  -1   4 1166.58   73.41
  -4   1  -4 1165.13   72.36
  -4   1  -4 1202.11   73.72
   4   1   4 1188.17   73.33
   5  -1   4  316.57   21.81
  -5  -1  -4  315.80   22.35
  -5  -1  -4  303.18   20.26
  -5   1  -4  320.40   20.03
   5   1   4  331.96   21.79
  -5   1  -4  335.88   22.42
  -6  -1  -4  102.91   10.73
   6  -1   4  105.20   10.66
  -6  -1  -4   99.14    8.02
  -6   1  -4  107.90    7.54
   6   1   4  121.81   10.79
  -6   1  -4  129.74   11.85
  -7  -1  -4  355.98   24.47
   7  -1   4  389.38   23.67
  -7   1  -4  317.02   21.32
  -7   1  -4  327.82   24.35
  -7   1  -4  317.33   21.21
   7   1   4  336.49   23.51
  -8  -1  -4  149.99   14.05
   8  -1   4  171.97   13.91
  -8  -1  -4  144.89   10.52
  -8   1  -4  138.78   13.87
   8   1   4  138.71   13.67
  -8   1  -4  133.52    9.97
  -8   1  -4  148.39   10.35
   9  -1   4    9.09    8.12
  -9  -1  -4    5.88    8.65
   9   1   4   15.57    7.33
  -9   1  -4    1.88    8.58
 -11   2   4  100.91   10.47
 -10  -2   4   95.37    9.22
 -10   2   4   99.67    9.26
  -9   2   4   79.49    8.47
  -9   2   4   97.48    8.30
  -8  -2   4   81.57    6.66
  -8   2   4   67.77    8.42
  -7  -2   4  330.25   20.86
  -7   2   4  326.57   21.11
  -6  -2   4  212.90   13.54
  -6   2   4  212.87   13.85
  -5   2   4  350.42   21.98
   4  -2  -4   45.27   48.04
  -4  -2   4   65.88   20.49
   4   2  -4   98.20   63.45
   4   2  -4  160.49   78.58
  -4   2   4   76.28   15.95
  -3   2   4  573.28   35.56
  -2  -2   4  308.30   18.91
  -2   2   4  304.58   19.51
  -2   2   4  296.81   19.04
   2   2  -4  299.93   18.89
   1  -2  -4  831.52   49.67
  -1  -2   4  834.10   49.46
   1  -2  -4  838.40   49.54
  -1   2   4  770.97   49.62
  -1   2   4  767.93   49.50
   1   2  -4  736.35   49.40
   0  -2   4 2899.93  292.51
   0  -2  -4 2940.10  200.83
   0  -2   4 3086.89  199.32
   0  -2  -4 2805.95  302.90
   0   2   4 2998.30  201.03
   0   2   4 2900.11  306.07
   0   2  -4 3295.73  312.84
   0   2  -4 2679.58  197.58
   1  -2   4   89.75    7.07
  -1  -2  -4   91.48    6.38
   1  -2   4   97.79    5.99
  -1  -2  -4   94.61    6.85
   1   2   4   83.18    7.09
  -1   2  -4   78.69    7.07
  -2  -2  -4   16.89    3.15
  -2  -2  -4   19.01    2.19
   2  -2   4   19.82    3.54
  -2   2  -4   17.20    3.01
   2   2   4   21.45    2.33
   2   2   4   13.40    3.44
   3  -2   4  633.66   40.23
  -3  -2  -4  645.80   40.49
  -3  -2  -4  629.59   39.45
  -3   2  -4  624.77   40.41
   3   2   4  633.69   40.23
   4  -2   4   56.59    6.16
  -4  -2  -4   58.81    4.85
  -4  -2  -4   58.69    6.82
   4   2   4   56.26    6.13
  -4   2  -4   48.06    6.40
  -4   2  -4   52.58    3.63
  -5  -2  -4   81.26    8.75
   5  -2   4   84.69    8.25
  -5  -2  -4   85.53    6.57
  -5   2  -4   80.71    5.64
  -5   2  -4   80.79    5.53
  -5   2  -4   78.26    8.74
   5   2   4   80.59    7.72
  -6  -2  -4  293.55   23.42
   6  -2   4  308.37   22.71
  -6   2  -4  336.07   20.77
  -6   2  -4  331.03   20.64
  -6   2  -4  348.57   23.55
   6   2   4  345.61   22.76
  -7  -2  -4  153.18   15.10
  -7  -2  -4  156.54   11.39
   7  -2   4  162.81   13.96
  -7   2  -4  149.47   14.78
  -7   2  -4  155.94   10.53
  -7   2  -4  172.19   10.81
   7   2   4  158.21   13.87
   8  -2   4  137.36   13.10
  -8  -2  -4  131.43   13.14
  -8  -2  -4  125.09    9.87
  -8   2  -4  106.49   12.75
   8   2   4  147.91   13.11
  -9  -2  -4   11.09    9.97
   9  -2   4   12.94    8.24
   9   2   4   24.74    7.76
  -9   2  -4   10.41    8.92
 -11   3   4   36.27    7.83
 -10   3   4   69.94    7.21
  -9   3   4   42.82    5.33
  -9   3   4   34.70    6.76
  -8  -3   4  370.35   24.02
  -8   3   4  399.38   24.44
  -8   3   4  357.90   25.40
  -7  -3   4  150.30    9.76
  -7   3   4  137.67   10.24
  -6   3   4  130.83    9.07
  -5   3   4  836.98   51.95
  -4   3   4  617.20   39.08
   3   3  -4 1395.19   87.78
  -3   3   4 1457.87   88.62
   2   3  -4  265.74   16.65
  -2   3   4  260.05   16.83
  -2   3   4  271.62   17.23
  -1  -3   4  542.83   31.20
   1  -3  -4  522.19   31.41
   1  -3  -4  551.42   31.28
   1   3  -4  460.79   31.10
  -1   3   4  456.84   31.19
  -1   3   4  457.80   31.34
   0  -3   4 2754.36  190.88
   0  -3   4 2824.09  285.42
   0  -3  -4 2858.58  193.38
   0  -3  -4 2533.58  298.50
   0   3   4 2897.10  195.01
   0   3  -4 2769.76  191.42
   0   3  -4 2968.15  302.04
   0   3   4 2829.18  297.84
  -1  -3  -4  562.53   36.00
  -1  -3  -4  565.08   35.58
   1  -3   4  575.80   35.28
   1  -3   4  604.89   35.95
   1   3   4  551.07   35.61
  -1   3  -4  558.91   35.93
   1   3   4  568.59   35.95
   2  -3   4   10.33    2.54
  -2  -3  -4    8.95    2.02
  -2  -3  -4    5.06    3.33
  -2   3  -4    4.93    3.18
   2   3   4    5.32    2.00
   2   3   4    4.15    3.13
  -3  -3  -4  502.91   31.91
  -3  -3  -4  494.50   32.89
   3  -3   4  509.27   32.68
   3   3   4  531.22   32.70
  -3   3  -4  508.53   32.87
  -4  -3  -4  117.14    8.31
   4  -3   4  116.14    9.93
  -4  -3  -4   99.17   10.47
   4   3   4  141.17   10.13
  -4   3  -4  103.79   10.42
   5  -3   4   19.81    5.35
  -5  -3  -4    8.21    5.87
   5   3   4   24.79    5.33
  -5   3  -4   16.35    5.87
  -6  -3  -4   32.72    7.16
  -6  -3  -4   39.82    4.06
   6  -3   4   35.89    6.24
   6   3   4   18.80    6.07
  -6   3  -4   27.75    2.80
  -6   3  -4   22.84    7.00
  -6   3  -4   28.46    2.60
  -7  -3  -4  194.85   17.76
   7  -3   4  192.64   16.81
  -7  -3  -4  219.75   14.87
   7   3   4  243.85   17.52
  -7   3  -4  207.24   17.73
  -7   3  -4  218.19   13.67
  -7   3  -4  220.50   13.77
  -8  -3  -4   16.86    8.47
  -8  -3  -4   22.86    4.18
   8  -3   4   38.53    7.61
  -8   3  -4   12.38    8.96
   8   3   4   21.57    7.11
  -9  -3  -4    6.66    9.89
  -9   3  -4   16.64    9.20
   9   3   4   28.25    7.84
 -11   4   4  126.10   12.62
 -10   4   4   55.71   14.07
 -10   4   4   52.18    6.38
  -9   4   4  190.22   13.99
  -9   4   4  203.68   15.28
  -8   4   4  184.63   14.38
  -8   4   4  174.36   12.57
  -7   4   4  698.73   44.75
  -6   4   4  604.82   38.11
  -6   4   4  586.22   37.25
  -5   4   4  132.73    8.67
   5   4  -4  119.26    7.91
  -5   4   4  135.69   10.00
  -4   4   4  122.10    9.45
   3  -4  -4 2582.99  272.04
  -3  -4   4 2769.25  189.35
   3  -4  -4 2687.74  186.55
  -3  -4   4 2976.84  195.17
  -3   4   4 2721.64  256.23
  -3   4   4 2966.33  188.85
   3   4  -4 2649.59  285.61
   2  -4  -4  237.14   14.84
  -2   4   4  213.81   14.11
   2   4  -4  213.55   13.89
   1  -4  -4 4724.65  421.28
  -1  -4   4 4060.81  293.64
  -1  -4   4 4329.78  398.26
   1  -4  -4 4372.56  295.51
  -1   4   4 4557.66  399.03
   1   4  -4 4258.46  402.63
   1   4  -4 5043.35  298.56
  -1   4   4 4664.10  298.47
   0  -4   4  915.53   54.31
   0  -4  -4  904.93   54.36
   0  -4  -4  893.60   54.24
   0   4   4  863.85   54.33
   0   4  -4  837.27   54.24
   0   4   4  814.95   54.21
   1  -4   4  230.57   15.36
  -1  -4  -4  222.45   15.69
  -1  -4  -4  219.57   15.17
   1   4   4  243.97   15.22
  -1   4  -4  243.65   15.66
   1   4   4  250.68   15.64
  -2  -4  -4  256.95   16.26
  -2  -4  -4  250.92   16.81
   2  -4   4  259.24   16.95
  -2   4  -4  247.85   17.01
   2   4   4  243.07   16.33
   2   4   4  256.49   16.96
  -3  -4  -4  247.90   15.85
  -3  -4  -4  237.12   17.13
   3  -4   4  261.83   16.50
   3   4   4  226.04   16.72
  -3   4  -4  246.41   17.08
  -4  -4  -4  345.81   25.23
   4  -4   4  350.02   24.84
  -4  -4  -4  387.81   24.04
  -4   4  -4  388.27   25.30
   4   4   4  402.65   24.99
  -5  -4  -4   48.39    7.49
   5  -4   4   45.80    6.50
  -5  -4  -4   55.25    5.58
  -5   4  -4   51.45    7.32
   5   4   4   44.70    6.55
  -6  -4  -4   74.54    9.34
   6  -4   4   84.35    8.74
  -6  -4  -4   76.61    7.42
   6   4   4   86.20    8.64
  -6   4  -4   93.27    9.75
  -7  -4  -4  153.03   11.52
  -7  -4  -4  153.99   14.97
   7  -4   4  156.85   14.12
   7   4   4  158.88   13.57
  -7   4  -4  143.03   14.51
   8  -4   4   -2.57    6.56
  -8  -4  -4   -8.73    7.74
  -8  -4  -4   -0.75    3.82
  -8   4  -4    1.13    7.63
   8   4   4    2.05    6.61
  -9  -4  -4   -2.47    8.61
   9   4   4    2.36    7.33
  -9   4  -4   -3.48    8.62
 -11   5   4   28.50    7.66
 -10   5   4  340.30   31.32
 -10   5   4  404.33   25.65
  -9   5   4  318.83   20.28
  -9   5   4  276.77   21.20
  -8   5   4  362.36   25.41
  -8   5   4  387.44   24.44
  -7   5   4  325.72   20.88
   7   5  -4  284.75   19.11
  -7   5   4  308.63   19.75
  -6   5   4  143.04   11.44
  -6   5   4  154.80   10.18
   6   5  -4  138.48    9.33
  -5   5   4  556.35   35.41
   5   5  -4  547.66   34.12
   4   5  -4   87.51    5.51
  -4   5   4   75.89    6.94
  -3   5   4  334.49   21.89
   2  -5  -4 1095.61   67.46
   2   5  -4 1071.41   66.99
  -2   5   4 1092.71   67.54
  -2   5   4 1072.41   67.14
   1  -5  -4  490.79   29.21
   1  -5  -4  464.71   29.23
  -1   5   4  449.30   29.33
   1   5  -4  475.65   29.08
  -1   5   4  435.23   29.16
   0  -5  -4   79.90    5.71
   0  -5  -4   60.13    6.48
   0  -5   4   68.20    5.81
   0   5   4   73.24    5.77
   0   5  -4   73.20    5.86
  -1  -5  -4   51.93    4.71
   1  -5   4   58.99    4.95
  -1  -5  -4   58.38    5.83
   1   5   4   54.56    4.97
  -1   5  -4   58.48    5.08
   2  -5   4  287.66   19.14
  -2  -5  -4  274.00   19.36
  -2  -5  -4  289.29   18.60
   2   5   4  295.21   18.70
  -2   5  -4  291.40   19.07
   2   5   4  293.95   19.19
  -3  -5  -4  357.12   22.28
  -3  -5  -4  330.37   23.26
   3  -5   4  343.75   22.95
   3   5   4  356.12   22.72
  -3   5  -4  345.76   22.91
  -4  -5  -4  306.42   19.13
   4  -5   4  295.02   20.15
  -4  -5  -4  284.45   20.63
   4   5   4  295.49   20.10
  -4   5  -4  284.25   20.51
  -5  -5  -4   94.91    9.97
   5  -5   4  101.20    8.86
  -5  -5  -4  104.56    8.19
   5   5   4   98.74    9.83
  -5   5  -4   96.38    9.81
  -6  -5  -4   54.87    5.70
  -6  -5  -4   52.76    8.68
   6  -5   4   56.54    7.59
   6   5   4   87.13    7.95
  -6   5  -4   63.43    8.60
  -7  -5  -4   51.99    9.42
  -7  -5  -4   65.35    6.20
   7   5   4   66.12    8.36
  -8  -5  -4   73.60   11.14
  -8  -5  -4   85.48    8.67
  -8   5  -4   96.41   11.18
   8   5   4   92.28    9.89
  -9  -5  -4   75.56   11.98
  -9   5  -4   87.79   12.01
   9   5   4  101.45   11.13
 -11   6   4   48.90    8.37
 -10   6   4  118.71   16.88
 -10   6   4  146.16   11.60
  -9   6   4  203.29   16.23
  -9   6   4  214.31   14.98
   8   6  -4  134.74    9.41
  -8   6   4  144.02   10.36
  -8   6   4  129.80   11.93
  -7   6   4  788.98   49.97
   7   6  -4  742.52   48.59
  -7   6   4  822.49   49.16
   6   6  -4  197.53   12.60
  -6   6   4  195.91   14.91
   5   6  -4  940.58   56.78
  -5   6   4  891.80   57.90
   4   6  -4  419.29   25.17
  -4   6   4  382.72   26.30
   3  -6  -4   70.38    6.28
  -3   6   4   66.50    5.97
   2  -6  -4  279.24   19.56
  -2   6   4  316.10   19.75
  -2   6   4  308.59   19.20
   1  -6  -4  822.49   51.71
  -1   6   4  835.33   51.57
   1   6  -4  822.73   51.48
   0  -6  -4  103.72    8.25
   0   6  -4  122.69    8.18
   0   6   4  113.34    8.20
   0   6   4  103.64    8.04
   1  -6   4  357.22   21.42
  -1  -6  -4  352.61   21.40
  -1  -6  -4  350.25   21.07
   1   6   4  297.81   21.11
  -1   6  -4  300.07   21.22
   1   6   4  319.89   21.38
   2  -6   4   51.68    5.28
  -2  -6  -4   38.05    5.40
   2   6   4   51.22    4.95
   2   6   4   57.05    5.22
  -2   6  -4   49.78    5.48
   3  -6   4  543.61   33.76
  -3  -6  -4  519.63   33.79
  -3  -6  -4  523.54   33.07
  -3   6  -4  513.85   33.74
   3   6   4  522.57   33.72
  -4  -6  -4  242.20   17.75
  -4  -6  -4  246.06   16.19
   4  -6   4  235.28   17.25
  -4   6  -4  247.58   17.14
   4   6   4  247.49   17.21
  -5  -6  -4   85.92    7.54
  -5  -6  -4   94.91    9.58
   5  -6   4   95.98    9.50
   5   6   4   79.48    8.39
  -5   6  -4   86.27    9.11
  -6  -6  -4  109.32    9.37
  -6  -6  -4  103.54   11.35
   6  -6   4  105.08   10.38
  -6   6  -4  111.39   11.02
   6   6   4  140.50   11.38
  -7  -6  -4   36.04    5.17
  -7  -6  -4   26.50    8.37
   7   6   4   39.51    7.28
  -7   6  -4   26.64    9.15
  -8  -6  -4   80.81    7.08
  -8  -6  -4   58.05   10.55
   8   6   4   63.68    8.88
  -8   6  -4   43.69    9.79
  -9  -6  -4   25.01    9.83
   9   6   4   32.78    8.65
  -9   6  -4   20.40   10.19
 -11   7   4  136.86   14.29
 -10   7   4  144.07   11.90
  -9   7   4  200.32   14.59
  -9   7   4  203.22   15.86
  -8   7   4  210.44   13.68
   8   7  -4  176.10   12.64
  -8   7   4  201.31   15.02
  -7   7   4   96.48    8.07
  -7   7   4  101.02   10.24
   7   7  -4   86.58    6.68
  -6   7   4 1159.05   76.49
   6   7  -4 1193.70   75.35
  -6   7   4 1300.68   75.89
   5   7  -4   66.13    5.02
  -5   7   4   72.44    7.01
  -4   7   4   45.79    5.57
   4   7  -4   47.27    3.80
   3  -7  -4  257.83   17.38
  -3   7   4  266.03   17.69
   2  -7  -4 1647.81  102.27
   1  -7  -4  102.28    8.06
   1   7  -4  125.21    8.13
  -1   7   4  118.48    8.60
   0  -7  -4  293.51   19.24
   0  -7  -4  280.41   19.02
   0   7  -4  305.84   19.21
   0   7   4  288.01   19.19
   0   7   4  306.01   19.19
  -1  -7  -4  254.38   16.07
  -1  -7  -4  235.23   15.49
   1  -7   4  217.18   14.87
   1   7   4  236.43   15.67
  -1   7  -4  233.35   15.97
   1   7   4  249.60   15.65
   2  -7   4  108.01    6.58
  -2  -7  -4   94.52    8.96
  -2  -7  -4   99.14    7.69
   2   7   4  101.64    8.57
   2   7   4  103.70    7.96
  -2   7  -4   96.95    8.91
  -3  -7  -4  179.10   13.82
  -3  -7  -4  176.06   12.52
   3  -7   4  191.87   13.41
   3   7   4  183.48   13.30
  -3   7  -4  178.86   13.14
   4  -7   4  421.92   27.69
  -4  -7  -4  412.56   26.83
  -4  -7  -4  401.86   28.06
  -4   7  -4  429.33   28.16
   4   7   4  427.25   27.29
  -5  -7  -4  345.48   22.69
  -5  -7  -4  332.53   24.31
  -5   7  -4  343.48   24.31
   5   7   4  364.15   23.62
  -6  -7  -4   56.12    6.09
  -6  -7  -4   54.71    8.83
  -6   7  -4   56.51    8.59
   6   7   4   75.18    7.89
  -7  -7  -4  430.91   28.50
  -7  -7  -4  387.12   30.49
   7   7   4  503.81   30.92
  -7   7  -4  432.17   30.46
  -8  -7  -4   34.15    9.31
  -8  -7  -4   39.88    5.89
   8   7   4   35.81    7.88
  -8   7  -4   35.87    9.82
  -9  -7  -4  -15.78    8.61
   9   7   4    3.50    7.29
  -9   7  -4    2.83    8.70
 -11   8   4  172.97   16.38
 -10   8   4  104.35   10.21
  -9   8   4   33.37    7.16
  -9   8   4   27.16    5.25
   9   8  -4   22.70    3.55
   8   8  -4  104.71    8.14
  -8   8   4  127.10    9.51
  -8   8   4  108.70   11.00
  -7   8   4   63.85    6.24
  -7   8   4   66.65    7.39
   7   8  -4   63.20    5.45
   6   8  -4   22.37    2.81
  -6   8   4   22.03    5.61
  -6   8   4   32.32    4.12
  -5   8   4 1197.58   75.85
   5   8  -4 1217.92   74.77
  -4   8   4   82.83    8.52
   4   8  -4   95.35    6.42
   3  -8  -4  185.27   12.95
   2  -8  -4   47.38    4.70
  -2   8   4   46.59    5.06
   1  -8  -4  423.58   27.77
  -1   8   4  434.14   27.91
  -1   8   4  448.96   27.69
   0  -8  -4  411.06   24.64
   0   8   4  373.47   24.52
   0   8   4  362.52   24.52
   0   8  -4  389.18   24.65
  -1  -8  -4  979.61   59.94
   1  -8   4  938.69   59.13
  -1  -8  -4 1008.89   59.66
   1   8   4  908.44   59.67
   1   8   4  927.46   59.71
  -1   8  -4  969.58   59.89
   2  -8   4  386.58   23.87
  -2  -8  -4  382.37   25.26
  -2  -8  -4  384.93   24.56
   2   8   4  386.93   25.00
   2   8   4  388.81   24.83
  -2   8  -4  365.68   25.23
  -3  -8  -4  234.49   16.27
  -3  -8  -4  252.13   16.89
   3   8   4  233.21   16.20
   3   8   4  242.41   16.47
  -3   8  -4  259.67   17.49
  -4  -8  -4  429.97   29.11
  -4  -8  -4  457.60   27.93
  -4   8  -4  429.40   28.66
   4   8   4  412.01   28.51
  -5  -8  -4  260.38   19.14
  -5  -8  -4  253.70   17.25
  -5   8  -4  247.79   19.11
   5   8   4  249.74   18.21
  -6  -8  -4   61.22    6.66
  -6  -8  -4   57.67    9.02
  -6   8  -4   80.54    9.42
   6   8   4   77.64    8.07
  -7  -8  -4   10.29   13.96
  -7  -8  -4    7.69    4.74
   7   8   4   12.89   12.25
  -7   8  -4    2.74    8.11
  -8  -8  -4   64.29   10.55
  -8  -8  -4   61.44    7.18
  -8   8  -4   70.05   10.52
   8   8   4   75.96    9.22
  -9  -8  -4   33.76   11.44
  -9   8  -4   38.13   10.29
   9   8   4   62.05    8.92
 -11   9   4  254.18   19.75
 -10   9   4   42.02    6.32
 -10   9   4   27.76    8.47
  -9   9   4   39.32    7.92
   9   9  -4   37.81    4.26
  -9   9   4   39.84    5.78
  -8   9   4  219.05   14.98
  -8   9   4  193.20   16.17
  -7   9   4   78.69    8.35
   7   9  -4   78.09    6.29
  -7   9   4   75.60    7.69
  -6   9   4  264.55   18.83
   6   9  -4  263.13   16.98
   5   9  -4  345.40   21.49
  -5   9   4  329.18   22.99
   4  -9  -4  137.72   10.37
  -4   9   4  133.42   10.34
   3  -9  -4   31.84    4.40
  -3   9   4   38.17    5.02
   2  -9  -4   39.41    4.41
  -2   9   4   35.19    4.15
   1  -9  -4  232.36   15.38
  -1   9   4  238.73   15.44
  -1   9   4  227.71   15.50
   0  -9  -4  139.22   10.40
   0   9   4  159.06   10.91
   0   9  -4  169.47   10.86
   0   9   4  142.25   10.93
  -1  -9  -4  709.22   43.44
  -1  -9  -4  715.37   43.22
   1  -9   4  673.58   42.70
  -1   9  -4  685.01   43.49
   1   9   4  669.80   43.32
   1   9   4  667.68   43.35
  -2  -9  -4    4.76    4.35
  -2  -9  -4   12.46    3.38
   2  -9   4   10.44    1.82
   2   9   4   10.25    3.35
  -2   9  -4    8.96    4.10
   2   9   4    6.17    3.68
  -3  -9  -4   37.33    4.50
  -3  -9  -4   38.70    6.08
   3   9   4   40.35    5.49
  -3   9  -4   45.26    5.47
   3   9   4   34.56    4.81
  -4  -9  -4  592.17   38.46
  -4  -9  -4  563.42   37.37
  -4   9  -4  610.33   38.54
   4   9   4  591.25   37.68
  -5  -9  -4 1002.77   65.00
  -5  -9  -4 1043.35   63.82
  -5   9  -4 1005.50   65.00
   5   9   4 1018.46   64.38
  -6  -9  -4   14.54    4.40
  -6  -9  -4   15.40    7.48
  -6   9  -4    6.77    6.99
   6   9   4    8.28    5.59
  -7  -9  -4  230.53   20.66
  -7  -9  -4  220.22   15.64
   7   9   4  193.52   16.60
  -7   9  -4  193.75   17.94
  -8  -9  -4  224.04   19.86
  -8  -9  -4  232.36   17.00
  -8   9  -4  199.66   19.58
   8   9   4  242.64   18.11
  -9  -9  -4   68.52   11.78
  -9   9  -4   84.24   12.04
   9   9   4   82.51   10.84
 -10  10   4   32.22    8.20
 -10  10   4   27.76    6.11
  -9  10   4   35.97    5.97
   9  10  -4   41.34    4.45
  -9  10   4   42.91    8.16
  -8  10   4   58.05    6.77
  -8  10   4   61.75    8.06
   8  10  -4   63.90    5.92
   7  10  -4  318.15   20.84
  -7  10   4  340.34   21.77
  -7  10   4  315.59   22.73
  -6  10   4   85.39    8.75
   6  10  -4   87.26    6.90
  -5  10   4   59.14    7.07
   5  10  -4   71.54    5.59
   4 -10  -4   51.36    5.31
  -4  10   4   35.06    5.67
   3 -10  -4  511.50   32.74
  -3  10   4  510.54   33.03
   2 -10  -4   19.65    3.61
  -2  10   4   17.93    3.94
   1 -10  -4 1898.70  118.64
  -1  10   4 1926.81  118.77
   0 -10   4  276.04   18.47
   0 -10  -4  290.47   19.02
   0  10   4  297.90   18.87
   0  10   4  282.89   19.17
   0  10  -4  298.33   19.09
   1 -10   4    7.56    2.03
  -1 -10  -4    8.61    3.04
   1  10   4    1.44    3.32
   1  10   4    7.13    3.65
  -1  10  -4    4.99    3.87
  -2 -10  -4  595.09   39.25
   2 -10   4  626.85   38.68
  -2 -10  -4  624.65   39.86
   2  10   4  613.35   39.56
  -2  10  -4  659.15   39.95
   2  10   4  611.29   39.47
   3 -10   4  350.84   21.46
  -3 -10  -4  348.03   23.56
  -3 -10  -4  335.43   22.47
   3  10   4  342.41   22.62
   3  10   4  338.51   22.66
  -3  10  -4  347.08   23.58
  -4 -10  -4    9.04    6.02
  -4 -10  -4    6.57    3.85
  -4  10  -4    5.85    6.06
   4  10   4    3.74    4.72
  -5 -10  -4  523.97   35.39
  -5 -10  -4  544.05   34.10
  -5  10  -4  529.41   35.46
   5  10   4  515.98   34.51
  -6 -10  -4   14.80    4.86
  -6 -10  -4    6.12    7.26
  -6  10  -4    4.92    6.96
   6  10   4    1.10    5.36
  -7 -10  -4   59.88   10.18
  -7 -10  -4   76.81    7.59
   7  10   4   64.32    8.64
  -7  10  -4   61.31   10.18
  -8 -10  -4  264.15   22.95
  -8 -10  -4  281.36   20.38
  -8  10  -4  296.09   23.13
   8  10   4  316.84   22.26
  -9 -10  -4   56.29   11.28
   9  10   4   69.43    9.47
  -9  10  -4   48.36   10.91
 -10  11   4    1.88    5.53
 -10  11   4    3.44    7.51
  -9  11   4   59.62    8.80
  -9  11   4   54.90    7.07
   9  11  -4   56.80    5.43
   8  11  -4  184.85   12.76
  -8  11   4  198.15   15.48
  -8  11   4  174.83   13.98
  -7  11   4   83.28    8.82
   7  11  -4   76.75    7.11
  -7  11   4   71.78    7.29
   6  11  -4  110.73    8.46
  -6  11   4  100.59   10.22
  -5  11   4   21.34    5.84
   5  11  -4   34.66    3.56
   4 -11  -4   33.57    4.71
  -4  11   4   33.71    4.81
   3 -11  -4  915.54   57.11
  -3  11   4  901.15   57.26
   2 -11  -4  397.75   25.98
  -2  11   4  403.90   26.26
   1 -11  -4    6.46    3.25
  -1  11   4    8.91    3.55
  -1  11   4   13.67    3.25
   0 -11  -4 1171.35   73.62
   0  11   4 1139.78   73.74
   0  11   4 1227.96   73.60
  -1 -11  -4 1146.18   71.57
   1 -11   4 1143.28   71.11
   1  11   4 1147.68   71.68
   1  11   4 1106.98   71.70
  -1  11  -4 1188.41   71.84
  -2 -11  -4  290.62   19.97
   2 -11   4  287.09   18.45
  -2 -11  -4  276.80   19.18
   2  11   4  288.76   19.56
   2  11   4  284.42   19.44
  -2  11  -4  310.24   20.03
  -3 -11  -4   75.20    7.58
  -3 -11  -4   73.04    8.08
   3 -11   4   70.83    5.19
   3  11   4   58.51    6.51
   3  11   4   77.13    7.35
  -3  11  -4   73.83    8.08
  -4 -11  -4   89.82    7.83
  -4 -11  -4   68.74    8.86
   4  11   4   81.06    8.12
  -4  11  -4   75.63    8.98
  -5 -11  -4   21.42    7.07
  -5 -11  -4   18.21    4.44
  -5  11  -4   22.01    7.30
   5  11   4   16.62    4.59
  -6 -11  -4  129.86   12.77
  -6 -11  -4  124.72   10.74
   6  11   4  129.75   12.05
  -6  11  -4  130.84   14.20
  -7 -11  -4  149.88   13.79
  -7 -11  -4  131.20   11.82
  -7  11  -4  131.40   13.59
   7  11   4  119.46   12.73
  -8 -11  -4    5.82    9.86
  -8 -11  -4   26.13    6.21
  -8  11  -4   11.96    8.95
   8  11   4   19.03    7.32
  -9 -11  -4   30.39   10.42
  -9  11  -4   42.49   10.68
   9  11   4   43.98   10.62
 -10  12   4   57.02    8.87
 -10  12   4   62.92    7.94
   9  12  -4  129.30    9.89
  -9  12   4  121.59   11.69
  -9  12   4  133.97   13.07
   8  12  -4   53.65    5.22
  -8  12   4   45.59    6.77
  -8  12   4   54.47    7.95
  -7  12   4    7.22    4.65
   7  12  -4    3.30    3.25
  -7  12   4    4.01    5.88
   6  12  -4  551.06   33.24
  -6  12   4  490.97   34.62
   5  12  -4  431.28   27.17
  -5  12   4  410.06   28.31
   4 -12  -4  474.20   29.69
  -4  12   4  435.63   30.07
   3 -12  -4  113.57    9.35
  -3  12   4  113.78    9.96
   2 -12  -4  185.84   13.88
  -2  12   4  209.04   14.35
   1 -12  -4  245.82   16.27
  -1  12   4  235.51   16.10
  -1  12   4  230.47   15.93
   0 -12   4   22.02    3.28
   0 -12  -4   20.74    4.05
   0  12   4   30.93    4.34
   0  12   4   27.29    4.48
  -1 -12  -4   60.47    6.07
   1 -12   4   56.61    5.83
   1  12   4   82.53    7.31
  -1  12  -4   89.12    7.71
   1  12   4   73.32    6.49
  -2 -12  -4  449.83   29.37
   2 -12   4  471.07   28.72
   2  12   4  455.03   29.65
   2  12   4  431.82   29.59
  -2  12  -4  464.77   30.01
   3 -12   4   68.82    5.49
  -3 -12  -4   79.38    8.19
  -3 -12  -4   70.86    7.31
   3  12   4   71.92    7.10
   3  12   4   77.72    7.41
  -3  12  -4   70.96    8.20
  -4 -12  -4   83.07    8.49
  -4 -12  -4   73.78    9.13
  -4  12  -4   82.06    9.10
   4  12   4   73.80    8.01
  -5 -12  -4   66.13    9.18
  -5 -12  -4   84.39    7.74
   5  12   4   68.89    8.12
  -5  12  -4   73.74    9.58
  -6 -12  -4  165.44   12.93
  -6 -12  -4  153.09   15.16
  -6  12  -4  142.95   14.30
   6  12   4  147.33   13.47
  -7 -12  -4  131.28   13.67
  -7 -12  -4  126.07   12.17
  -7  12  -4  132.71   13.54
   7  12   4  141.85   12.94
  -8 -12  -4    9.07    5.90
  -8 -12  -4    3.50    8.85
  -8  12  -4   -5.13    8.76
   8  12   4    7.72    7.02
  -9 -12  -4   31.25   10.58
   9  12   4   40.13   15.59
  -9  12  -4   40.58   10.84
 -10  13   4  327.85   24.83
 -10  13   4  385.70   26.23
  -9  13   4   82.56   10.27
   9  13  -4   81.86    7.75
  -9  13   4   75.67    8.74
  -8  13   4    7.48    5.50
  -8  13   4  -10.24    6.98
   8  13  -4    8.48    3.74
  -7  13   4   28.62    4.97
  -7  13   4   10.54    6.40
   7  13  -4   15.16    3.78
  -6  13   4  265.91   21.20
   6  13  -4  316.66   19.49
   5 -13  -4   53.60    6.40
  -5  13   4   51.69    7.34
   5  13  -4   61.36    5.64
   4 -13  -4  812.76   51.95
  -4  13   4  828.64   52.37
   3 -13  -4   24.69    4.63
  -3  13   4   34.62    5.26
   2 -13  -4  775.39   49.76
  -2  13   4  800.43   49.89
   1 -13  -4  522.94   31.73
  -1 -13   4  503.02   31.32
  -1  13   4  447.03   31.77
   0 -13  -4   39.35    4.35
   0 -13   4   37.03    3.88
   0  13   4   25.83    4.97
   0  13   4   33.42    4.25
   1 -13   4   50.03    5.28
  -1 -13  -4   56.39    5.85
  -1  13  -4   62.83    6.35
   1  13   4   60.13    5.91
   1  13   4   64.53    6.28
  -2 -13  -4  669.29   42.39
   2 -13   4  683.76   41.80
   2  13   4  654.43   42.55
   2  13   4  657.82   42.64
  -2  13  -4  666.69   42.90
   3 -13   4   12.74    2.55
  -3 -13  -4    9.54    4.25
  -3  13  -4   19.33    4.85
   3  13   4   14.42    3.96
   3  13   4    8.34    4.42
  -4 -13  -4   45.97    5.73
  -4 -13  -4   49.04    6.76
  -4  13  -4   39.22    7.53
   4  13   4   40.72    6.40
  -5 -13  -4   49.89    6.27
  -5 -13  -4   54.00    8.68
   5  13   4   50.95    7.29
  -5  13  -4   47.92    8.52
  -6 -13  -4   59.91    6.96
  -6 -13  -4   62.74    9.54
  -6  13  -4   48.82    9.10
   6  13   4   46.40    7.80
  -7 -13  -4   10.28    5.30
  -7 -13  -4   -4.95    8.05
  -7  13  -4    7.52    8.64
   7  13   4    7.31    6.52
  -8 -13  -4    0.94    6.38
  -8 -13  -4    1.12    9.07
   8  13   4    5.61    7.10
  -8  13  -4    6.56    9.17
  -9 -13  -4   16.79   10.22
  -9  13  -4   23.28   10.41
   9  13   4   41.71    9.31
 -10  14   4  125.63   12.93
 -10  14   4  136.61   13.31
  -9  14   4   69.06    8.57
   9  14  -4   68.96    6.64
  -9  14   4   88.12   10.72
   8  14  -4   27.82    4.58
  -8  14   4   33.65    6.46
  -8  14   4   29.66    8.21
  -7  14   4  325.10   21.67
  -7  14   4  294.04   22.68
   7  14  -4  314.97   20.65
  -6  14   4   50.20    7.98
   6  14  -4   69.00    6.66
   5 -14  -4  406.34   28.07
  -5  14   4  434.68   28.81
   5  14  -4  433.28   27.15
   4 -14  -4  451.94   30.52
  -4  14   4  484.45   31.05
   3 -14  -4   68.91    6.61
  -3  14   4   67.02    7.40
   2 -14  -4  390.29   25.70
  -2 -14   4  380.20   25.61
  -2  14   4  420.06   26.35
  -1 -14   4  626.41   39.83
   1 -14  -4  633.99   40.26
  -1  14   4  631.85   40.44
   0 -14   4  296.05   20.46
   0 -14  -4  312.11   21.01
   0  14   4  338.98   20.72
   0  14   4  310.97   20.93
  -1 -14  -4  164.36   11.75
   1 -14   4  143.17   10.76
   1  14   4  154.02   11.77
   1  14   4  151.28   12.06
  -2 -14  -4  341.06   23.06
   2 -14   4  369.98   22.65
  -2  14  -4  335.34   23.19
   2  14   4  351.81   23.46
   2  14   4  333.37   22.87
  -3 -14  -4  590.00   39.50
   3 -14   4  616.08   38.74
   3  14   4  626.16   39.84
  -3  14  -4  644.10   40.43
   3  14   4  618.22   39.76
   4 -14   4  179.24   11.48
  -4 -14  -4  170.15   13.16
   4  14   4  173.66   13.77
  -4  14  -4  158.15   15.06
  -5 -14  -4  145.10   13.70
  -5 -14  -4  145.05   12.34
  -5  14  -4  129.20   13.04
   5  14   4  128.97   12.30
  -6 -14  -4  109.63   11.52
  -6  14  -4  114.91   12.52
   6  14   4  114.65   11.89
  -7 -14  -4    0.54    6.27
  -7 -14  -4    5.11    8.41
   7  14   4   15.94    6.60
  -7  14  -4    4.79    8.57
  -8 -14  -4   21.69    9.76
  -8 -14  -4   37.98    7.36
   8  14   4   21.06    7.69
  -8  14  -4   14.26    9.59
  -9  14  -4    9.24   10.20
   9  14   4    5.33    7.80
 -10  15   4   47.12    9.47
  -9  15   4   48.89   14.85
  -9  15   4   63.60    8.48
   9  15  -4   71.00    6.72
   8  15  -4  377.19   24.22
  -8  15   4  376.44   25.35
  -8  15   4  346.90   26.27
  -7  15   4  381.22   26.78
   7  15  -4  379.86   24.80
   6  15  -4  526.05   32.69
  -6  15   4  495.04   34.32
   5 -15  -4   39.33    6.01
  -5  15   4   31.81    6.88
   5  15  -4   41.54    4.56
   4 -15  -4  195.58   14.33
  -4  15   4  183.39   14.89
   3 -15  -4    9.30    4.44
  -3  15   4   12.86    5.14
  -2 -15   4  304.76   20.36
   2 -15  -4  316.50   20.40
  -2  15   4  294.94   20.64
   1 -15  -4  209.56   14.86
  -1 -15   4  192.40   14.14
  -1  15   4  219.24   15.25
   0 -15  -4  485.75   32.16
   0 -15   4  488.59   31.64
   0  15   4  505.41   31.90
   0  15   4  511.96   32.52
  -1 -15  -4  790.32   51.25
   1 -15   4  800.27   50.71
   1  15   4  784.06   51.50
   1  15   4  866.49   51.36
   2 -15   4  606.78   38.21
  -2 -15  -4  615.31   38.82
   2  15   4  596.83   38.91
   2  15   4  590.33   39.14
  -2  15  -4  615.97   39.27
  -3 -15  -4  151.90   11.77
   3 -15   4  154.80   10.43
  -3  15  -4  128.96   11.92
   3  15   4  155.40   12.40
   3  15   4  132.15   12.02
  -4 -15  -4   65.32    7.14
   4 -15   4   61.57    5.58
   4  15   4   67.73    7.68
  -4  15  -4   55.68    8.75
  -5 -15  -4   27.55    5.72
   5  15   4   10.81    5.86
  -6 -15  -4   42.34    6.71
  -6  15  -4   31.35    8.91
   6  15   4   37.05    7.35
  -7 -15  -4   64.61    8.11
   7  15   4   61.19    8.71
  -7  15  -4   44.46   10.36
  -8 -15  -4   44.95    8.15
   8  15   4   47.80    8.65
  -8  15  -4   43.78   10.88
 -10 -16   4  105.04   14.36
 -10  16   4   91.95   12.03
  -9  16   4   -3.00    8.11
  -9  16   4    6.26    6.49
   8  16  -4  233.90   16.70
  -8  16   4  250.36   18.05
  -8  16   4  230.26   19.00
   7  16  -4  209.41   14.09
  -7  16   4  161.63   17.13
  -6  16   4   20.11    7.12
   6  16  -4   34.92    4.74
   5 -16  -4   58.73    7.07
   5  16  -4   59.15    5.72
  -5  16   4   56.40    7.96
   4 -16  -4  121.57   10.78
  -4  16   4  120.21   11.72
   3 -16  -4  936.96   60.44
  -3 -16   4  959.27   60.32
  -3  16   4  975.61   60.82
  -2 -16   4  125.00   10.53
   2 -16  -4  135.74   11.07
  -2  16   4  143.45   11.66
   1 -16  -4  243.45   16.98
  -1 -16   4  245.75   16.42
  -1  16   4  230.35   17.28
   0 -16   4   85.85    7.57
   0 -16  -4   85.89    7.73
   0  16   4   79.40    8.06
   0  16   4  104.20    8.59
   1 -16   4   38.86    4.73
  -1 -16  -4   41.80    5.73
   1  16   4   32.75    6.16
   1  16   4   42.20    5.68
  -2 -16  -4  333.10   22.43
   2 -16   4  348.12   22.08
  -2  16  -4  322.66   23.34
   2  16   4  332.12   22.82
   2  16   4  353.34   22.99
   3 -16   4   44.39    4.67
  -3 -16  -4   32.63    5.88
   3  16   4   49.76    6.59
   3  16   4   40.14    6.59
  -3  16  -4   44.96    7.35
   4 -16   4   90.41    7.35
  -4 -16  -4   94.31    9.45
  -4  16  -4   97.79    9.68
   4  16   4   88.32    9.01
  -5 -16  -4  735.91   45.63
   5  16   4  687.00   45.77
  -5  16  -4  703.17   46.30
  -6 -16  -4  289.22   20.50
  -6  16  -4  293.69   22.69
   6  16   4  273.88   20.70
  -7 -16  -4   15.92    6.94
  -7  16  -4    2.59    9.18
   7  16   4   16.09    7.53
  -8 -16  -4   44.96    8.57
   8  16   4   52.89    9.44
  -8  16  -4   58.00   11.25
 -10 -17   4    9.62   10.85
 -10  17   4   23.62    9.04
  -9 -17   4   -0.01   10.28
  -9  17   4   -1.61    8.19
  -9  17   4   -3.62    7.41
  -8  17   4   11.03    6.61
  -8  17   4   10.16    8.26
   8  17  -4   19.16    5.04
  -7  17   4   76.19   10.19
   7  17  -4   93.94    8.77
   6 -17  -4  124.16   12.14
   6  17  -4  150.25   10.97
  -6  17   4  125.17   13.38
   5 -17  -4   17.42    5.36
   5  17  -4   16.93    4.17
  -5  17   4   21.52    6.74
  -4 -17   4  152.78   12.72
   4 -17  -4  142.08   12.57
  -4  17   4  165.88   12.56
   3 -17  -4  104.63   10.03
  -3 -17   4  102.92    9.70
  -3  17   4  101.63   10.69
  -2 -17   4  763.32   47.90
   2 -17  -4  769.98   48.19
  -2  17   4  730.74   48.43
  -1 -17   4   74.98    7.33
   1 -17  -4   68.14    7.49
  -1  17   4   76.02    7.44
   0 -17   4  882.89   55.21
   0 -17  -4  871.06   55.65
   0  17   4  881.49   55.99
   0  17   4  881.56   55.57
  -1 -17  -4  639.51   41.40
   1 -17   4  670.81   40.91
   1  17   4  616.52   41.71
   1  17   4  649.44   41.40
   2 -17   4   14.65    3.85
  -2 -17  -4   17.68    5.03
  -2  17  -4   19.87    5.84
   2  17   4   20.66    5.39
   2  17   4   19.98    5.81
   3 -17   4   42.31    4.96
  -3 -17  -4   47.87    6.17
  -3  17  -4   46.86    7.62
   3  17   4   42.02    6.77
   3  17   4   43.97    6.68
  -4 -17  -4   24.29    6.02
   4  17   4   38.52    6.61
  -4  17  -4   43.67    8.14
  -5 -17  -4  902.15   57.14
  -5  17  -4  891.50   58.25
   6  17   4   81.33    9.15
  -6  17  -4   60.40   10.66
  -7 -17  -4   93.49   10.28
   7  17   4   93.98   10.23
  -7  17  -4   77.10   12.32
  -8 -17  -4    2.36    6.60
  -8  17  -4    7.69    9.83
 -10 -18   4   26.12   14.20
  -9 -18   4   -3.06    9.81
  -9  18   4   19.40    8.99
  -9  18   4   13.24    7.41
  -8 -18   4   65.98   10.71
  -8  18   4   67.83   11.01
   8  18  -4   58.57    7.09
  -8  18   4   74.41    8.74
  -7 -18   4    6.83    5.84
   7  18  -4    3.34    4.57
  -7  18   4   -5.99    7.56
  -6 -18   4  355.60   22.81
   6 -18  -4  324.37   22.70
  -6  18   4  273.48   23.48
   6  18  -4  329.96   21.61
  -5 -18   4   76.08    8.42
   5 -18  -4   70.22    8.09
   5  18  -4   78.79    7.16
  -5  18   4   50.47    8.57
  -4 -18   4   42.75    6.63
   4 -18  -4   45.07    6.60
  -4  18   4   49.90    7.57
   3 -18  -4   31.37    5.88
  -3 -18   4   34.57    5.65
  -3  18   4   33.08    6.64
   2 -18  -4   78.18    8.36
  -2 -18   4  100.84    9.06
  -2  18   4  107.75   10.32
  -1 -18   4  101.82    9.57
   1 -18  -4  130.41   10.66
  -1  18   4  119.39   11.07
   0 -18   4   52.59    5.87
   0 -18  -4   56.67    6.78
   0  18   4   43.64    6.98
   0  18   4   54.53    5.84
   1 -18   4   41.93    4.76
  -1 -18  -4   34.79    5.71
   1  18   4   25.26    5.72
   1  18   4   29.38    6.29
  -2 -18  -4  443.80   28.77
   2 -18   4  471.05   28.13
  -2  18  -4  404.01   29.04
   2  18   4  393.20   28.70
   2  18   4  445.55   29.30
  -3 -18  -4   17.56    5.85
   3 -18   4   34.97    4.57
   3  18   4   29.05    6.48
  -3  18  -4   34.83    7.17
   3  18   4   34.10    6.28
  -4 -18  -4   99.75   10.44
   4 -18   4  102.55    8.33
  -4  18  -4  103.48   17.26
   4  18   4   96.16    9.74
  -5 -18  -4    9.97    6.06
  -5  18  -4   12.85    8.16
   5  18   4   20.06    6.40
   6  18   4   30.86    7.61
  -6  18  -4   48.54    9.88
  -7 -18  -4   -2.97    6.40
  -7  18  -4    0.31    9.31
   7  18   4    6.22    7.04
  -8 -18  -4  219.88   18.31
   8  18   4  205.42   17.64
  -8  18  -4  201.17   20.32
 -10 -19   4   -3.74   11.22
  -9 -19   4  126.81   14.52
  -9  19   4  123.94   12.98
  -9  19   4  117.88   11.95
  -8 -19   4  174.57   18.00
  -8  19   4  167.49   16.44
   8  19  -4  190.10   14.20
  -7 -19   4   10.45    8.04
  -7  19   4    8.00    7.65
   7  19  -4   17.61    5.06
  -6 -19   4   62.12    8.78
   6 -19  -4   66.41    8.26
   6  19  -4   64.55    6.72
  -6  19   4   59.28    9.07
  -5 -19   4   95.44   10.00
   5 -19  -4   95.78    9.73
   5  19  -4  107.59    9.31
  -5  19   4   87.98   10.48
   4 -19  -4   -2.62    5.15
  -4 -19   4    2.48    5.56
  -4  19   4    5.80    6.35
   3 -19  -4  129.41   11.69
  -3 -19   4  128.17   11.39
  -3  19   4  131.34   12.59
  -2 -19   4    1.84    4.58
   2 -19  -4    4.56    5.20
  -2  19   4    4.32    4.41
   1 -19  -4    0.57    4.74
  -1 -19   4    4.18    4.13
  -1  19   4    0.07    5.34
   0 -19   4   76.93    7.45
   0 -19  -4   75.36    7.76
   0  19   4   65.47    7.35
   0  19   4   53.84    7.76
  -1 -19  -4   57.30    6.31
   1 -19   4   57.88    6.21
   1  19   4   59.88    6.53
   1  19   4   47.66    7.42
   2 -19   4  162.17   12.44
  -2 -19  -4  176.27   13.35
   2  19   4  152.59   14.10
   2  19   4  163.11   13.46
   3 -19   4   18.07    4.53
  -3 -19  -4   29.07    5.03
  -3  19  -4   20.47    6.93
   3  19   4   22.07    6.03
   3  19   4   29.76    6.75
  -4 -19  -4   15.41    6.13
   4 -19   4   25.44    4.16
  -4  19  -4   10.08    7.22
  -5 -19  -4   21.51    7.50
   5  19   4   25.33    7.09
  -5  19  -4   19.76    8.41
  -6 -19  -4    4.90    6.50
  -6  19  -4    8.70    8.94
   6  19   4   11.07    6.76
  -7 -19  -4  164.21   16.01
  -7  19  -4  200.88   18.65
   7  19   4  159.10   15.47
  -8 -19  -4   17.85    7.69
  -8  19  -4   -5.17   11.25
   8  19   4   19.22    7.98
  -9 -20   4   12.44   10.84
  -9  20   4   22.77    9.70
  -9  20   4   11.53    7.66
  -8 -20   4   83.70   11.82
   8  20  -4   73.18    7.84
  -8  20   4   51.19   10.76
  -8  20   4   64.36    8.96
  -7 -20   4   56.75    9.98
  -7  20   4   33.07   10.54
   7  20  -4   52.80    6.57
  -6 -20   4  172.17   15.10
   6 -20  -4  149.60   13.69
  -6  20   4  125.43   13.63
   6  20  -4  163.67   12.39
   5 -20  -4  399.59   26.13
  -5 -20   4  387.00   27.69
   5  20  -4  377.27   24.81
  -5  20   4  339.87   26.70
   4 -20  -4   64.88    7.97
  -4 -20   4   62.56    7.84
  -4  20   4   58.74    8.71
  -3 -20   4   39.92    6.34
   3 -20  -4   26.06    6.30
  -3  20   4   29.50    7.09
  -2 -20   4  153.12   12.55
   2 -20  -4  158.28   12.15
  -2  20   4  149.82   13.63
  -1 -20   4  263.40   18.10
   1 -20  -4  246.16   18.58
  -1  20   4  265.42   18.56
   0 -20  -4   59.72    7.31
   0 -20   4   53.45    6.34
   0  20   4   72.21    7.39
   0  20   4   55.89    7.80
  -1 -20  -4   89.93    9.12
   1 -20   4  101.91    9.31
   1  20   4   95.18    9.12
   1  20   4   84.28    9.51
   2 -20   4   94.28    8.89
  -2 -20  -4   83.56    8.83
   2  20   4   77.45    9.37
   2  20   4   81.11    8.61
  -3 -20  -4   75.58    8.38
   3 -20   4   78.74    7.91
   3  20   4   60.92    7.88
  -3  20  -4   69.22    8.07
   3  20   4   65.13    8.26
   4 -20   4   74.56    7.81
   4  20   4   79.27    8.94
  -4  20  -4   87.34    9.20
   5 -20   4    8.26    3.34
  -5 -20  -4    9.62    6.54
   5  20   4   13.68    6.17
  -5  20  -4  -14.31    7.64
  -6 -20  -4  168.49   15.15
  -6  20  -4  137.50   14.63
   6  20   4  137.94   13.89
  -7 -20  -4   26.90    8.46
   7  20   4   27.44    8.00
  -7  20  -4   27.68   10.43
  -8 -20  -4   33.24   14.10
   8  20   4   22.90    8.17
  -8  20  -4   20.66   10.73
  -9 -21   4  276.70   22.95
  -9  21   4  206.34   21.12
  -9  21   4  249.94   19.67
  -8 -21   4   -9.76    9.22
  -8  21   4    9.54    6.35
  -8  21   4   -2.74    7.88
   8  21  -4    8.69    5.64
  -7 -21   4    7.67    8.24
  -7  21   4   11.98    7.92
   7  21  -4   12.07    5.61
   6 -21  -4   12.37    6.55
  -6 -21   4   10.71    7.70
  -6  21   4    5.66    7.62
   6  21  -4   22.92    5.65
  -5 -21   4  288.11   20.04
   5 -21  -4  251.34   19.37
   5  21  -4  265.59   18.40
  -5  21   4  228.28   20.13
   4 -21  -4   48.70    7.31
  -4 -21   4   46.45    6.48
  -4  21   4   45.07    8.14
  -3 -21   4  368.19   25.13
   3 -21  -4  360.61   25.22
  -3  21   4  371.19   26.01
  -2 -21   4   56.96    7.30
   2 -21  -4   67.29    7.80
  -2  21   4   74.03    8.86
  -1 -21   4   76.78    7.50
   1 -21  -4   66.53    7.21
  -1  21   4   73.23    8.71
   0 -21   4   15.99    5.16
   0 -21  -4   15.23    4.60
   0  21   4   24.24    4.91
   0  21   4   11.94    6.29
   1 -21   4  116.61   10.61
  -1 -21  -4  115.16   11.41
   1  21   4  127.92   12.34
   1  21   4  109.50   10.03
   2 -21   4   35.98    5.53
  -2 -21  -4   33.84    5.52
   2  21   4   28.81    7.29
   2  21   4   32.16    6.73
  -3 -21  -4  233.59   17.57
   3 -21   4  204.64   15.20
  -3  21  -4  194.47   17.02
  -4 -21  -4  157.43   14.15
   4 -21   4  166.36   12.35
   4  21   4  144.70   13.97
  -4  21  -4  182.08   15.62
   5 -21   4    9.46    3.79
  -5 -21  -4   18.46    7.02
  -5  21  -4    1.41    7.74
   5  21   4   15.38    6.40
  -6 -21  -4   22.48    7.49
  -6  21  -4    8.87    8.82
   6  21   4    7.62    6.93
  -7 -21  -4   46.57    8.91
   7  21   4   37.88    9.90
  -7  21  -4   54.05   11.24
  -9  22   4   -2.86    8.41
  -9  22   4   17.57    7.92
  -8 -22   4   73.84   11.64
  -8  22   4   50.33   10.34
  -8  22   4   73.55    9.38
   8  22  -4   76.03    8.45
  -7 -22   4  232.24   19.34
   7  22  -4  222.32   16.12
  -7  22   4  170.15   18.33
   6 -22  -4  240.24   20.93
  -6 -22   4  267.51   20.81
   6  22  -4  266.38   18.66
  -5 -22   4  246.26   17.76
   5 -22  -4  186.74   16.98
   5  22  -4  217.91   16.24
  -5  22   4  202.64   18.92
   4 -22  -4  112.78   10.46
  -4 -22   4  126.40   12.16
  -4  22   4   77.20   10.77
  -3 -22   4  239.83   17.87
   3 -22  -4  245.42   18.07
  -3  22   4  220.77   18.74
  -2 -22   4  299.16   20.87
   2 -22  -4  294.98   21.32
  -2  22   4  294.77   21.98
   1 -22  -4   27.55    6.40
  -1 -22   4   28.75    5.51
  -1  22   4   50.83    7.67
   0 -22   4  109.31   10.28
   0 -22  -4  117.68   11.37
   0  22   4  108.45   11.24
   0  22   4  115.85   10.03
   1 -22   4  150.56   12.62
  -1 -22  -4  165.61   12.37
   1  22   4  141.80   14.13
   1  22   4  145.95   13.29
  -2 -22  -4  267.24   20.84
   2 -22   4  268.92   18.88
   2  22   4  260.32   19.41
   3 -22   4  119.28   10.57
  -3 -22  -4  127.62   12.26
   3  22   4  124.25   11.92
  -3  22  -4  100.24   11.47
   4 -22   4  125.84   10.82
  -4 -22  -4  142.10   13.18
   4  22   4  124.75   12.62
  -4  22  -4  125.17   12.94
   5 -22   4   29.08    4.60
  -5 -22  -4   38.79    7.83
   5  22   4   25.85    7.32
  -5  22  -4   28.49    9.20
  -6 -22  -4   41.94    8.64
  -6  22  -4   31.32    9.85
   6  22   4   40.59    8.16
  -7  22  -4   21.35    9.91
   7  22   4   17.93    7.81
  -9 -23   4    0.93   10.59
  -9  23   4   -6.44    9.63
  -9  23   4   -1.97    7.00
  -8 -23   4  309.81   24.36
  -8  23   4  238.94   23.19
  -8  23   4  287.56   20.75
  -7  23   4   58.27   10.41
   7  23  -4   67.17    8.19
   6 -23  -4  123.67   12.49
  -6 -23   4  140.78   13.52
  -6  23   4  130.18   14.14
   6  23  -4  143.91   12.43
  -5 -23   4   81.64   10.23
   5 -23  -4   70.34   10.56
   5  23  -4   88.67    8.78
   4 -23  -4   24.50    6.92
  -4 -23   4   18.63    6.97
  -4  23   4   17.58    7.66
  -3 -23   4  325.57   22.87
   3 -23  -4  327.97   23.17
  -3  23   4  316.20   23.02
  -2 -23   4   14.69    5.66
   2 -23  -4   11.72    6.26
  -2  23   4   16.14    6.96
  -1 -23   4   12.68    5.37
   1 -23  -4    3.37    5.88
  -1  23   4    2.20    6.71
   0 -23  -4  247.89   18.18
   0 -23   4  240.80   17.29
   0  23   4  227.40   17.76
   0  23   4  237.62   17.93
   1 -23   4  273.21   18.26
   1  23   4  226.18   21.14
   2 -23   4  122.77   10.92
  -2 -23  -4  117.44   10.46
   2  23   4  108.80   11.39
   2  23   4   94.76   10.49
   3 -23   4  130.68   11.52
  -3 -23  -4  139.26   12.98
  -3  23  -4  118.57   12.38
   3  23   4  133.26   12.87
  -4 -23  -4    4.47    6.84
   4 -23   4    5.19    4.66
   4  23   4    3.24    6.60
  -4  23  -4   -2.13    5.66
   5 -23   4    9.16    4.24
  -5 -23  -4    1.37    6.97
  -5  23  -4    8.95    8.61
   5  23   4    7.31    6.92
  -6 -23  -4   44.53    8.70
   6  23   4   34.47    9.72
  -6  23  -4   43.34   10.49
  -7 -23  -4   63.62   10.90
   7  23   4   71.00    9.91
  -7  23  -4   56.45   13.56
  -8 -24   4   84.48   12.71
  -8  24   4   81.47   10.34
  -8  24   4   82.85   12.75
  -7 -24   4   86.33   11.41
   7  24  -4   70.36    8.25
  -7  24   4   39.66   10.29
   6 -24  -4   37.11    8.58
  -6 -24   4   25.06    8.95
   6  24  -4   36.09    6.32
  -6  24   4   13.84    9.23
  -5 -24   4   36.45    8.61
   5 -24  -4   38.35    8.33
   5  24  -4   38.16    7.12
  -5  24   4   25.44    9.30
  -4 -24   4    6.47    6.80
   4 -24  -4    9.10    6.78
  -4  24   4    6.83    7.94
  -3 -24   4 1004.57   62.89
   3 -24  -4  965.02   64.02
  -2 -24   4  147.15   12.92
  -2  24   4  132.87   14.70
  -1 -24   4   10.87    5.50
  -1  24   4   14.64   12.99
   0 -24   4  854.30   53.44
   0 -24  -4  859.41   53.77
   0  24   4  736.53   55.18
   0  24   4  877.72   53.76
   1 -24   4  152.56   12.61
  -1 -24  -4  167.08   13.86
   1  24   4  120.58   13.17
   1  24   4  167.41   13.94
   2 -24   4   60.69    7.44
  -2 -24  -4   66.43    8.71
   2  24   4   63.84    7.57
   2  24   4   68.87    9.63
   3 -24   4  188.74   14.65
  -3 -24  -4  198.99   15.97
  -3  24  -4  162.26   16.04
   3  24   4  193.68   15.73
  -4 -24  -4   32.04    7.60
   4 -24   4   21.65    5.42
  -4  24  -4   29.86    8.69
   4  24   4   21.27    7.35
  -5 -24  -4  255.62   19.16
   5  24   4  225.12   18.21
  -5  24  -4  200.08   19.61
  -6 -24  -4   15.43    9.08
   6  24   4   19.19    7.70
  -6  24  -4    7.60    9.45
  -7 -24  -4   -1.65    8.34
  -7  24  -4    3.34   10.12
   7  24   4    7.86    7.74
  -8 -25   4   47.11   12.11
  -8  25   4   29.72   10.77
  -8  25   4   44.78    8.28
   7 -25  -4  113.37   11.54
  -7 -25   4  127.02   13.72
   7  25  -4  104.20   10.39
  -7  25   4   81.35   12.48
  -6 -25   4  142.63   13.81
   6 -25  -4  143.52   14.47
   6  25  -4  131.64   13.47
  -6  25   4  148.80   14.98
  -5 -25   4  350.92   24.88
   5 -25  -4  327.86   24.43
   5  25  -4  350.93   23.91
  -5  25   4  300.85   25.19
   4 -25  -4   52.50    8.56
  -4 -25   4   65.21    7.95
  -4  25   4   55.08    9.90
  -3 -25   4   17.69    6.90
   3 -25  -4    4.45    6.38
  -3  25   4   18.23    7.85
   2 -25  -4   16.43    6.93
  -2  25   4    7.75    7.11
   1 -25  -4   41.93    7.43
  -1 -25   4   30.81    6.53
  -1  25   4   17.27    7.49
   0 -25  -4  386.22   27.09
   0 -25   4  412.58   27.19
   0  25   4  394.68   27.12
   0  25   4  419.07   28.68
   1 -25   4  154.09   12.92
  -1 -25  -4  149.03   14.08
   1  25   4  127.23   13.27
   1  25   4  184.43   14.35
   2 -25   4   48.10    7.21
  -2 -25  -4   35.28    6.54
   2  25   4   54.92    8.20
   2  25   4   41.27    8.64
  -3 -25  -4  205.21   16.66
   3 -25   4  178.76   15.14
   3  25   4  213.71   16.47
  -3  25  -4  171.13   16.81
   4 -25   4   24.21    5.48
  -4 -25  -4   23.13    7.92
  -4  25  -4   14.63    7.81
   4  25   4   14.69    7.40
  -5 -25  -4  132.35   14.54
  -5  25  -4  120.07   13.71
   5  25   4  138.47   13.93
  -6 -25  -4   41.64    9.37
   6  25   4   33.29    8.40
  -6  25  -4   30.43   11.66
  -8 -26   4   31.01   11.35
  -8  26   4   -2.33   10.19
  -8  26   4   19.73    7.30
  -7 -26   4   25.49    9.92
   7 -26  -4   26.31    8.12
   7  26  -4   36.39    9.33
  -7  26   4   23.14    9.81
   6 -26  -4   40.72    8.83
  -6 -26   4   51.98   10.28
  -6  26   4   48.68   10.86
   5 -26  -4   21.06    7.53
  -5 -26   4   17.11    8.34
   5  26  -4   13.70    7.33
  -5  26   4   16.97    8.84
  -4 -26   4   31.62    8.36
   4 -26  -4   42.90    8.15
  -4  26   4   45.51    9.12
  -3 -26   4   65.17    9.06
   3 -26  -4   81.21    8.62
  -3  26   4   68.58   10.16
   2 -26  -4   11.16    7.02
  -2 -26   4    1.77    6.25
  -2  26   4   -3.62    7.51
   1 -26  -4  102.35   10.89
  -1 -26   4  104.65   11.16
  -1  26   4  123.46   12.19
   0 -26  -4  141.45   13.52
   0 -26   4  136.42   12.47
   0  26   4  136.47   12.14
   0  26   4  130.41   13.43
  -1 -26  -4   17.60    7.09
   1 -26   4   22.40    6.10
   1  26   4   15.53    7.31
   1  26   4   25.07    6.71
  -2 -26  -4   49.33    8.26
   2 -26   4   36.33    7.02
   2  26   4   40.73    8.90
   2  26   4   40.93    8.26
  -3 -26  -4   15.95    7.43
   3 -26   4   18.75    6.00
   3  26   4   21.23    7.49
  -3  26  -4   20.72    8.01
   4 -26   4  161.51   14.19
  -4 -26  -4  190.23   16.33
  -4  26  -4  186.82   16.87
   4  26   4  172.35   15.75
  -5 -26  -4    9.44    7.77
   5  26   4   21.77    7.88
  -5  26  -4    6.60    8.82
  -6 -26  -4   36.09    9.70
   6  26   4   50.60    9.24
  -6  26  -4   39.17   10.55
   7 -27  -4   27.36    8.18
  -7  27   4   13.78    9.78
   7  27  -4   34.65    7.87
  -6 -27   4   66.24    9.58
   6 -27  -4   72.85   10.28
  -6  27   4   51.01   11.02
   6  27  -4   75.84    9.43
  -5 -27   4   14.24   10.09
   5 -27  -4   20.65    7.91
  -5  27   4   12.86    9.08
   5  27  -4   29.53    7.27
  -4 -27   4   53.36    8.89
   4 -27  -4   50.98    8.89
  -4  27   4   39.47    9.81
   3 -27  -4  120.32   11.75
  -3 -27   4  135.18   13.51
  -3  27   4  115.92   13.28
   2 -27  -4    9.32    7.04
  -2 -27   4    4.59    6.25
  -2  27   4    1.39    7.85
   1 -27  -4   68.73    8.23
  -1 -27   4   69.52    8.67
  -1  27   4   67.44   10.22
   0 -27  -4   51.56    8.34
   0 -27   4   53.82    8.11
   0  27   4   46.04    9.31
   0  27   4   46.90    8.63
  -1 -27  -4   56.82    8.74
   1 -27   4   61.92    7.83
   1  27   4   52.26    9.26
   1  27   4   58.54    9.29
  -2 -27  -4   -4.05    6.99
   2 -27   4    9.84    5.84
   2  27   4   12.65    8.22
   2  27   4    4.61    7.56
  -3 -27  -4  165.26   14.81
   3 -27   4  149.38   13.18
  -3  27  -4  116.34   12.84
   3  27   4  142.39   14.20
  -4 -27  -4   10.58    7.43
   4 -27   4   10.56    5.71
  -4  27  -4    5.81    8.48
  -5 -27  -4   57.81   10.02
  -5  27  -4   53.11   10.29
   5  27   4   65.17    9.66
  -6  27  -4   26.94   10.43
  -7 -28   4  114.49   13.87
  -7  28   4   75.50   12.80
  -6 -28   4    0.64    9.25
   6 -28  -4    6.39    8.76
  -6  28   4    8.71    9.54
   6  28  -4    2.55    7.54
  -5 -28   4   80.23   11.22
   5 -28  -4   75.17   10.40
   5  28  -4   84.42    9.94
  -5  28   4   71.36   11.55
  -4 -28   4   -8.45    7.62
   4 -28  -4    3.82    7.61
  -4  28   4    0.76    8.63
   3 -28  -4  144.73   14.66
  -3 -28   4  160.34   14.91
  -3  28   4  146.08   14.61
   2 -28  -4  137.37   13.59
  -2 -28   4  122.97   11.98
  -2  28   4  114.05   13.14
  -1 -28   4   87.70    9.68
   1 -28  -4   88.42   10.39
  -1  28   4   85.50   11.32
   0 -28   4   49.61    8.33
   0 -28  -4   48.77    8.66
   0  28   4   47.26    9.68
   0  28   4   48.35    9.05
  -1 -28  -4   12.45    7.25
   1 -28   4    5.45    6.17
   1  28   4   -6.40    7.76
   1  28   4   12.31    7.90
  -2 -28  -4   15.70    7.58
   2 -28   4   12.14    6.68
   2  28   4    8.70    8.43
   2  28   4    5.92    7.81
  -3 -28  -4   32.47    9.97
   3 -28   4   29.50    6.89
  -3  28  -4   14.62    8.10
  -4 -28  -4   19.19    8.38
   4  28   4    5.55    7.82
  -4  28  -4    5.03    8.41
  -5 -28  -4    5.74    8.71
   5  28   4   12.05    7.93
  -5  28  -4    3.94    9.21
  -7 -29   4   18.04   10.96
   7 -29  -4   20.40    8.63
  -7  29   4   -0.08    9.51
  -6  29   4   -2.54    9.40
   6  29  -4   25.87    8.58
  -5 -29   4  166.96   16.64
   5 -29  -4  149.31   14.44
   5  29  -4  159.94   15.97
  -5  29   4  126.81   15.30
   4 -29  -4  229.90   19.87
  -4  29   4  252.61   21.16
  -3 -29   4   25.27    8.29
   3 -29  -4   18.54    8.02
  -3  29   4   24.26    9.45
  -2 -29   4   22.69    7.21
   2 -29  -4   12.90    7.53
  -2  29   4    9.76    8.77
  -1 -29   4   34.62    7.57
   1 -29  -4   40.43    8.54
  -1  29   4   26.71    8.81
   0 -29  -4  112.73   12.10
   0 -29   4  128.22   12.75
   0  29   4  148.00   13.15
   0  29   4   98.62   12.95
   1 -29   4   22.77    6.90
  -1 -29  -4   31.88    8.20
   1  29   4   27.12    8.81
   1  29   4   12.19    8.68
   2 -29   4  161.90   18.84
  -2 -29  -4  159.37   16.06
   3 -29   4   98.95    9.86
  -3 -29  -4  101.13   11.53
  -3  29  -4   77.54   11.55
   3  29   4   98.16   11.53
  -4 -29  -4   25.29    9.13
  -4  29  -4   17.19    7.35
   4  29   4   34.30    9.26
  -5 -29  -4   43.25    9.85
  -5  29  -4   18.64    9.58
   6 -30  -4   27.34    9.11
  -6 -30   4   18.32   10.33
  -6  30   4   25.79   11.32
   6  30  -4   10.82    8.88
  -5 -30   4   50.73   10.87
   5 -30  -4   60.59   11.66
   5  30  -4   79.82   10.95
  -5  30   4   72.20   12.10
  -4 -30   4   35.74    9.37
   4 -30  -4   32.22   10.24
  -4  30   4   28.36   10.29
  -3 -30   4  115.36   13.29
   3 -30  -4  116.82   12.21
  -3  30   4  101.33   13.02
   2 -30  -4   13.03    7.97
  -2 -30   4   17.87    7.74
  -2  30   4    3.87    8.82
  -1 -30   4  109.77   10.98
   1 -30  -4  101.23   10.39
  -1  30   4   83.23   11.96
   0 -30  -4   29.98   14.61
   0 -30   4   22.91    7.26
   0  30   4   -0.47    8.50
  -1 -30  -4   10.93    7.65
   1 -30   4   21.23    7.05
   1  30   4   15.42    9.05
   1  30   4   19.10    9.22
  -2 -30  -4   22.30    8.26
   2 -30   4   27.09    7.51
   2  30   4   16.74    9.00
  -3 -30  -4   26.59    8.67
   3 -30   4   26.64    8.82
  -3  30  -4   25.88    9.42
   3  30   4   40.15    9.37
   4  30   4   43.87    9.82
  -4  30  -4   53.10   10.50
   6 -31  -4   36.25    9.79
  -6 -31   4   30.74   10.96
  -6  31   4   30.29   11.15
   6  31  -4   60.51   10.53
   5 -31  -4   56.80   10.60
  -5 -31   4   81.44   13.39
   5  31  -4   87.81   11.07
  -5  31   4   64.98   12.11
   4 -31  -4  167.09   15.51
  -4 -31   4  130.84   13.58
  -4  31   4  101.81   14.96
  -3 -31   4   51.13    9.79
   3 -31  -4   56.98    9.85
  -3  31   4   48.27   11.13
   2 -31  -4   31.99    8.96
  -2 -31   4   32.77    8.51
  -2  31   4   20.10    9.58
  -1 -31   4   46.53    8.78
   1 -31  -4   66.85    9.90
  -1  31   4   46.06   10.57
   0 -31   4   69.22    8.95
   0 -31  -4   55.85    9.45
   0  31   4   45.59   10.24
   0  31   4   37.32   10.28
   1 -31   4   43.12    8.06
  -1 -31  -4   36.18    9.02
   1  31   4   45.36    9.85
   1  31   4   20.26    9.64
  -2 -31  -4   77.85   10.85
   2 -31   4   82.78    9.51
   2  31   4   74.71   11.43
   3 -31   4  149.61   15.08
   3  31   4  191.00   16.98
  -4 -31  -4    6.16    8.51
   4  31   4   13.51    9.09
  -4  31  -4   21.91    9.49
  -5 -32   4  113.24   13.46
   5 -32  -4   85.00   11.98
  -5  32   4   91.82   13.73
   4 -32  -4    1.38    8.29
  -4 -32   4   13.34   10.64
  -4  32   4   20.04   10.49
  -3 -32   4  116.48   12.61
   3 -32  -4   95.13   12.12
  -3  32   4  111.85   13.95
   2 -32  -4   39.81    8.92
  -2 -32   4   34.73    9.40
  -2  32   4   31.19   10.54
   1 -32  -4   60.03    9.74
  -1 -32   4   57.40   10.01
  -1  32   4   50.52   11.18
   0 -32  -4  243.86   21.64
   0 -32   4  306.91   21.29
   0  32   4  242.03   22.89
   0  32   4  290.85   22.95
   1 -32   4   42.98    8.42
  -1 -32  -4   53.31    9.39
   1  32   4   28.80   10.21
   1  32   4   45.92    8.82
   2 -32   4  119.83   12.06
   2  32   4  120.36   13.81
  -3 -32  -4   44.28    9.98
   3  32   4   42.50   10.18
  -3  32  -4   35.26   10.05
  -4 -33   4   66.61   11.38
   4 -33  -4   63.57   11.38
  -4  33   4   65.00   13.19
  -3 -33   4    9.28    8.59
   3 -33  -4    7.22    9.21
  -3  33   4   -8.78    9.44
   2 -33  -4  291.21   22.96
  -2 -33   4  287.80   22.78
  -2  33   4  278.57   24.60
   1 -33  -4    4.61    8.44
  -1 -33   4    8.36    7.94
  -1  33   4   -1.82    7.87
  -1  33   4   -0.84    9.79
   0 -33   4   24.19    8.87
   0 -33  -4   16.92    8.88
   0  33   4   27.89    9.65
   0  33   4   23.28    9.93
   1 -33   4   19.35    7.80
  -1 -33  -4   15.83   10.35
   2 -33   4   57.65    9.84
  -2 -33  -4   87.45   11.37
   2  33   4   65.57   11.53
   3 -34  -4   37.57   11.31
  -3 -34   4   16.55    9.73
  -2 -34   4   21.07    9.04
  -1 -34   4   93.38   11.54
   1 -34  -4   78.72   13.09
  -1  34   4  108.26   14.08
   0 -34  -4   34.56    9.58
   0 -34   4   34.95    9.33
   0  34   4   29.29   10.92
   0  34   4   24.01   10.23
   1 -34   4   47.33   15.32
  -1 -34  -4   65.20   10.79
   1  34   4   62.98   12.25
   2 -34   4  115.99   12.35
  -2 -34  -4   89.02   12.68
   2  34   4  117.09   12.43
   2 -35  -4   26.47    9.62
  -2 -35   4   43.41   10.16
  -2  35   4   30.16   11.48
   1 -35  -4   84.52   11.92
  -1 -35   4   82.42   11.27
  -1  35   4   86.96   13.44
  -1  35   4   79.13   13.00
   0 -35   4    9.43    8.24
   0 -35  -4   19.33    7.39
   0  35   4   18.71   10.07
   0  35   4   19.96   11.05
 -11   0   5    7.95    6.96
  -9   0   5    1.23    2.63
  -8   0   5    1.10    2.04
  -7   0   5   21.68    2.17
   5   0  -5   20.51   73.62
  -5   0   5    8.84   12.78
  -5   0   5    0.30   15.17
   5   0  -5    7.58   68.26
   4   0  -5  487.64  133.74
   4   0  -5  345.81  118.16
  -4   0   5  318.26   38.07
  -4   0   5  338.11   37.96
  -3   0   5    1.36    1.19
   2   0  -5  186.13   12.41
  -2   0   5  199.07   12.44
   1   0  -5    4.12    2.10
  -1   0   5   -1.76    1.94
  -1   0   5   -0.07    1.94
   0   0   5   26.73    3.61
   0   0  -5   30.85    3.77
   0   0   5   35.55    3.33
   1   0   5    4.92    1.80
  -1   0  -5    5.86    3.22
  -1   0  -5    2.38    1.82
   1   0   5    3.23    3.16
  -2   0  -5  108.10    8.45
   2   0   5  109.02    7.24
  -2   0  -5  104.28    7.30
   2   0   5  106.09    8.84
  -3   0  -5  532.47   34.26
  -3   0  -5  527.27   32.83
   3   0   5  522.65   33.98
   4   0   5 3255.72  200.58
  -4   0  -5 3160.07  199.52
  -4   0  -5 3300.39  200.87
  -5   0  -5  291.28   18.56
  -5   0  -5  295.82   20.69
   5   0   5  298.93   20.67
  -6   0  -5   10.38    2.09
   6   0   5    7.89    6.05
  -6   0  -5   -0.80    6.86
  -7   0  -5   16.71    2.42
  -7   0  -5    2.93    7.94
   7   0   5   19.02    7.01
   8   0   5  154.78   14.50
  -8   0  -5  136.41   14.56
   9   0   5   23.84    9.43
  -9   0  -5   14.26    9.96
 -11   1   5   22.85    7.33
 -10   1   5   65.68    8.20
  -9  -1   5   20.12    2.81
  -9   1   5   18.80    3.44
  -8  -1   5   19.82    2.42
  -8   1   5   28.80    3.15
  -7   1   5  170.23   11.10
  -6   1   5  217.40   13.69
  -5   1   5  380.10   22.60
  -5   1   5  350.09   22.58
  -4   1   5   29.16    2.37
  -3  -1   5    8.98    1.25
   3   1  -5    6.12    1.21
  -3   1   5    6.46    1.52
   2  -1  -5  437.39   27.60
  -2  -1   5  462.59   27.59
  -2   1   5  449.21   27.64
   2   1  -5  429.27   27.55
  -2   1   5  421.71   28.06
  -1  -1   5  871.83   52.28
   1  -1  -5  783.49   52.24
  -1   1   5  879.73   52.32
  -1   1   5  827.52   52.38
   1   1  -5  835.71   52.24
   0  -1  -5  850.48   54.31
   0  -1  -5  897.97   54.10
   0  -1   5  880.04   53.98
   0  -1   5  915.86   54.27
   0   1  -5  846.50   55.39
   0   1   5  873.75   54.20
   0   1   5  812.28   54.00
  -1  -1  -5   47.98    4.56
   1  -1   5   57.90    5.03
   1  -1   5   47.96    4.24
  -1  -1  -5   50.43    5.45
  -1   1  -5   61.70    5.91
   1   1   5   63.99    5.78
   1   1   5   57.20    4.62
  -2  -1  -5  407.83   25.47
   2  -1   5  407.91   26.33
  -2  -1  -5  409.38   26.48
   2  -1   5  392.05   25.24
  -2   1  -5  411.13   26.28
   2   1   5  406.35   26.34
   2   1   5  407.79   25.47
  -3  -1  -5   94.83    8.88
   3  -1   5  104.59    8.50
  -3  -1  -5   91.45    6.23
   3   1   5   79.35    7.48
  -3   1  -5   77.88    8.01
  -3   1  -5   82.61    5.73
  -4  -1  -5   35.84    3.66
  -4  -1  -5   34.47    6.47
   4  -1   5   23.60    5.58
  -4   1  -5   40.37    6.50
  -4   1  -5   32.59    2.69
   4   1   5   38.28    5.85
   5  -1   5   55.73    7.29
  -5  -1  -5   51.12    8.11
  -5  -1  -5   62.39    4.92
   5   1   5   49.95    7.12
  -5   1  -5   55.02    3.90
  -5   1  -5   46.81    7.93
   6  -1   5   13.97    6.29
  -6  -1  -5    7.30    7.12
  -6  -1  -5    4.26    2.39
  -6   1  -5    8.22    1.36
  -6   1  -5   20.18    7.20
   6   1   5   11.26    5.94
  -6   1  -5    7.17    1.44
  -7  -1  -5  208.01   13.99
  -7  -1  -5  231.34   18.44
   7  -1   5  231.79   17.20
   7   1   5  203.34   17.11
  -7   1  -5  199.64   18.48
   8  -1   5  160.70   15.10
  -8  -1  -5  137.08   15.36
   8   1   5  194.89   15.35
  -8   1  -5  157.00   15.51
  -9  -1  -5  171.96   17.12
   9  -1   5  167.18   16.54
  -9   1  -5  182.39   18.62
   9   1   5  196.93   18.71
 -11   2   5   77.78    9.30
 -10   2   5   99.93    9.99
  -9   2   5  434.84   25.57
  -9   2   5  350.34   26.82
  -8   2   5  273.32   17.69
  -7   2   5   85.40    6.38
  -6   2   5   41.38    3.55
  -5   2   5  365.56   22.77
  -4   2   5    1.21    1.26
  -3   2   5 1651.46  102.54
   3   2  -5 1668.52  102.39
  -3   2   5 1660.83  103.09
   2  -2  -5  203.03   13.52
  -2  -2   5  204.38   13.40
  -2   2   5  213.60   13.57
   2   2  -5  215.56   13.43
  -2   2   5  210.08   14.10
   1  -2  -5   84.51    6.02
  -1  -2   5   86.11    5.88
  -1   2   5   71.08    6.32
   1   2  -5   72.76    5.78
  -1   2   5   68.52    5.90
   0  -2   5  678.48   41.01
   0  -2   5  674.18   40.70
   0  -2  -5  627.35   40.95
   0  -2  -5  655.26   40.86
   0   2  -5  641.92   41.33
   0   2   5  611.37   40.80
   0   2   5  680.43   41.06
   1  -2   5   72.19    6.10
  -1  -2  -5   58.54    5.01
  -1  -2  -5   63.56    6.25
   1  -2   5   55.39    4.49
   1   2   5   66.68    6.13
   1   2   5   56.98    5.00
  -1   2  -5   62.75    5.46
  -2  -2  -5   53.72    6.01
  -2  -2  -5   65.54    5.00
   2  -2   5   58.44    4.06
   2  -2   5   57.21    5.87
   2   2   5   60.89    5.05
   2   2   5   68.75    6.68
  -2   2  -5   62.01    6.17
  -3  -2  -5   25.06    5.14
   3  -2   5   11.47    4.23
  -3  -2  -5   14.07    2.39
  -3   2  -5   12.82    3.82
   3   2   5   16.78    4.35
  -4  -2  -5  499.58   32.17
   4  -2   5  478.33   31.73
  -4  -2  -5  469.14   30.39
   4   2   5  492.49   31.72
  -4   2  -5  492.24   32.15
  -5  -2  -5   44.40    7.71
  -5  -2  -5   37.99    3.88
   5  -2   5   44.72    6.55
  -5   2  -5   46.01    7.59
   5   2   5   50.78    6.79
  -6  -2  -5  188.72   13.63
  -6  -2  -5  215.79   17.40
   6  -2   5  208.86   16.20
  -6   2  -5  233.03   17.45
   6   2   5  223.34   16.39
   7  -2   5   21.36    6.78
  -7  -2  -5   26.48    8.68
  -7   2  -5   13.57    8.20
   7   2   5   23.37    7.21
   8  -2   5  107.84   11.41
  -8  -2  -5   96.04   12.52
   8   2   5  111.19   11.41
  -8   2  -5  112.29   13.02
   9  -2   5   19.24    8.45
  -9  -2  -5    8.06    9.96
  -9   2  -5    6.68    9.66
   9   2   5   16.26    9.40
 -11   3   5  107.27   10.90
 -10   3   5   78.25    9.40
 -10   3   5  101.32    9.19
  -9   3   5  109.48   10.94
  -8   3   5   37.19    4.07
  -8   3   5   33.83    6.06
  -7   3   5  612.41   40.28
  -7   3   5  638.22   39.17
  -6   3   5 1169.23   72.70
  -6   3   5 1148.86   71.68
  -5   3   5  225.08   16.44
  -5   3   5  258.44   15.55
  -4   3   5  139.75    9.66
  -4   3   5  165.82   10.74
  -3   3   5 1190.03   75.62
   3   3  -5 1232.64   75.42
  -3   3   5 1244.68   76.25
  -2  -3   5  208.44   13.76
   2  -3  -5  196.93   13.83
   2   3  -5  213.40   13.74
  -2   3   5  239.01   14.60
  -2   3   5  225.36   13.93
  -1  -3   5 3294.21  350.99
   1  -3  -5 3353.64  375.00
  -1  -3   5 3559.83  247.86
   1  -3  -5 3712.11  250.71
   1   3  -5 4155.50  251.80
   1   3  -5 3843.06  382.51
  -1   3   5 3530.22  249.70
  -1   3   5 3657.25  368.11
   0  -3   5  166.49   11.21
   0  -3  -5  161.61   11.13
   0  -3  -5  145.99   11.29
   0   3   5  169.98   11.34
   0   3  -5  169.61   11.22
   0   3   5  163.52   11.13
  -1  -3  -5   94.41    8.05
   1  -3   5   96.74    7.90
  -1  -3  -5   95.83    7.12
   1  -3   5   92.56    6.52
  -1   3  -5   95.22    7.92
   1   3   5  110.26    7.52
   2  -3   5  100.19    7.29
  -2  -3  -5   80.40    8.17
  -2  -3  -5   92.26    6.57
   2   3   5   77.58    7.09
  -2   3  -5   85.31    8.11
   2   3   5   79.71    6.67
  -3  -3  -5  118.87    9.20
  -3  -3  -5  107.51    7.80
   3  -3   5  115.68    9.66
  -3   3  -5  104.11    9.84
   3   3   5   99.45    9.53
  -4  -3  -5  100.97    9.84
   4  -3   5  100.63    9.96
  -4  -3  -5  106.67    7.59
  -4   3  -5   94.41    9.68
   4   3   5  104.04    8.89
   5  -3   5   -1.78    5.22
  -5  -3  -5    8.02    6.32
  -5  -3  -5    2.99    2.56
   5   3   5    5.56    5.15
  -5   3  -5   -1.77    6.09
   6  -3   5   83.47    9.17
  -6  -3  -5   71.26    9.95
  -6  -3  -5   86.09    7.30
   6   3   5   84.59    9.02
  -6   3  -5   71.45    9.72
   7  -3   5   14.57    6.70
  -7  -3  -5   21.10    3.61
  -7  -3  -5   20.71    8.47
   7   3   5   23.01    7.05
  -7   3  -5   19.55    8.17
  -8  -3  -5    1.97    9.57
   8  -3   5   11.83    8.24
   8   3   5   10.79    7.48
  -8   3  -5    2.42    8.77
  -9  -3  -5   44.47   11.40
  -9   3  -5   49.99   11.07
   9   3   5   61.89   11.10
 -11   4   5  116.34   11.92
 -10   4   5  121.25   12.55
 -10   4   5  135.60   12.17
  -9   4   5   68.94    8.08
  -9   4   5   71.11    6.95
  -8   4   5   33.40    6.05
  -8   4   5   30.23    3.91
  -7   4   5  962.08   58.66
  -7   4   5  921.52   59.71
  -6   4   5  635.99   41.53
  -6   4   5  658.72   40.45
  -5   4   5  523.35   33.75
  -4   4   5   86.65    7.20
   3   4  -5   18.36    1.79
  -3   4   5   17.54    2.36
  -3   4   5   18.46    3.32
   2  -4  -5 1194.21   72.16
   2   4  -5 1121.46   71.62
  -2   4   5 1160.73   72.18
  -2   4   5 1154.92   71.81
   1  -4  -5  154.28   10.64
   1  -4  -5  156.17   10.85
  -1  -4   5  132.72   10.37
  -1   4   5  169.39   10.67
   1   4  -5  166.56   10.46
   0  -4  -5  169.97   12.21
   0  -4  -5  184.09   11.99
   0  -4   5  180.66   12.05
   0   4   5  164.86   11.84
   0   4  -5  177.07   12.06
   0   4   5  182.33   11.94
  -1  -4  -5  553.93   35.31
   1  -4   5  572.73   34.94
   1  -4   5  545.36   35.56
  -1  -4  -5  527.17   35.80
  -1   4  -5  569.35   35.76
   1   4   5  586.01   35.67
   1   4   5  578.23   35.42
  -2  -4  -5   50.21    4.82
   2  -4   5   59.64    5.52
  -2  -4  -5   46.83    5.80
   2   4   5   54.61    5.09
   2   4   5   46.27    5.47
  -2   4  -5   49.33    5.21
  -3  -4  -5  212.25   16.75
   3  -4   5  237.11   15.97
  -3  -4  -5  241.93   15.24
   3   4   5  222.91   16.36
  -3   4  -5  239.39   16.74
  -4  -4  -5   87.05    9.15
  -4  -4  -5   82.84    7.72
   4  -4   5   86.81    8.47
   4   4   5   93.37    8.57
  -4   4  -5   94.14    9.21
  -5  -4  -5   36.85    7.32
   5  -4   5   39.86    6.78
  -5  -4  -5   47.17    4.38
  -5   4  -5   35.28    7.46
   5   4   5   38.90    6.60
   6  -4   5   17.30    6.51
  -6  -4  -5   24.35    7.64
  -6  -4  -5   13.35    3.53
  -6   4  -5   21.82    7.43
   6   4   5   22.88    6.16
   7  -4   5   58.34    8.40
  -7  -4  -5   52.45   10.24
  -7  -4  -5   45.74    5.18
   7   4   5   65.30    8.37
  -7   4  -5   40.46    9.17
   8  -4   5   -5.63    7.91
  -8  -4  -5   -3.46    8.58
  -8   4  -5   10.69    9.06
   8   4   5   -4.25    7.18
  -9  -4  -5    8.65    9.99
   9   4   5   15.12    8.11
  -9   4  -5   12.90   10.88
 -11   5   5   74.16    9.43
 -10   5   5  157.32   14.91
 -10   5   5  191.54   14.28
  -9   5   5  355.72   25.08
  -9   5   5  365.42   23.49
  -8   5   5  179.80   12.80
  -8   5   5  183.41   14.47
  -7   5   5   38.52    4.01
  -7   5   5   38.21    6.05
  -6   5   5  179.27   12.84
  -6   5   5  172.97   11.77
  -5   5   5   28.40    4.87
  -4   5   5   68.40    6.41
  -3   5   5  566.99   35.62
  -3   5   5  585.14   36.33
   3   5  -5  558.53   35.33
   2  -5  -5  399.19   25.43
  -2   5   5  400.26   25.51
   2   5  -5  378.20   24.81
  -2   5   5  404.38   25.09
   1  -5  -5 1578.89   98.74
  -1  -5   5 1611.91   98.56
  -1   5   5 1676.55   99.03
   1   5  -5 1501.41   98.52
   0  -5  -5  114.52    8.46
   0  -5   5  117.60    8.22
   0  -5  -5  106.68    8.02
   0   5  -5   97.25    7.79
   0   5   5  106.67    8.64
   0   5   5  114.37    8.40
  -1  -5  -5  832.78   54.45
   1  -5   5  854.83   54.32
  -1  -5  -5  899.64   54.11
   1   5   5  889.18   54.40
   1   5   5  851.33   54.06
  -1   5  -5  866.90   54.40
   2  -5   5   59.76    5.89
  -2  -5  -5   45.77    5.16
  -2  -5  -5   48.77    6.15
   2   5   5   54.47    5.75
  -2   5  -5   51.29    5.99
   2   5   5   66.97    5.59
  -3  -5  -5   92.93   10.13
  -3  -5  -5  111.16    8.59
   3  -5   5  111.53    9.66
  -3   5  -5  112.71   10.09
   3   5   5  109.84    9.70
  -4  -5  -5  314.95   19.57
  -4  -5  -5  292.29   21.51
   4  -5   5  325.85   20.98
  -4   5  -5  280.91   20.70
   4   5   5  287.20   20.83
   5  -5   5  133.81   10.78
  -5  -5  -5  134.47   12.24
  -5  -5  -5  127.10    9.64
  -5   5  -5  116.86   11.86
   5   5   5  134.64   11.81
   6  -5   5  193.07   15.97
  -6  -5  -5  218.22   18.18
  -6  -5  -5  224.39   14.99
   6   5   5  247.86   17.07
  -6   5  -5  208.25   18.00
  -7  -5  -5   29.34    4.55
   7  -5   5   36.29    7.76
  -7  -5  -5   40.96    9.39
  -7   5  -5   21.72    8.49
   7   5   5   30.56    7.44
  -8  -5  -5   13.30    9.26
  -8   5  -5    8.65    9.08
   8   5   5   -1.42    7.14
  -9  -5  -5   68.61   12.13
  -9   5  -5   69.07   11.96
   9   5   5   68.99    9.92
 -11   6   5  115.59   11.89
 -10   6   5   66.72    8.15
 -10   6   5   52.68    8.33
  -9   6   5  161.32   14.20
  -9   6   5  169.81   12.09
  -8   6   5  290.74   20.27
  -8   6   5  275.48   18.55
  -7   6   5   77.14    8.09
  -6   6   5  657.02   43.07
  -6   6   5  681.51   42.00
  -5   6   5  931.67   58.87
  -4   6   5  457.04   28.48
   4   6  -5  421.23   27.01
   3   6  -5  231.07   14.64
  -3   6   5  235.83   14.95
  -3   6   5  220.92   15.84
   2  -6  -5  156.28   10.82
  -2   6   5  149.53   10.59
  -2   6   5  148.10   10.36
   2   6  -5  145.90    9.99
   1  -6  -5    9.09    2.83
   1  -6  -5    9.23    2.67
  -1   6   5    7.39    2.97
  -1   6   5   14.15    2.78
   1   6  -5    6.37    2.38
   0  -6  -5   20.97    3.68
   0  -6   5   23.34    3.47
   0  -6  -5   24.01    3.38
   0   6  -5   17.66    3.48
   0   6   5   28.68    3.60
   0   6   5   24.06    3.58
   1  -6   5  395.25   25.12
  -1  -6  -5  376.28   24.69
  -1  -6  -5  388.06   25.31
   1   6   5  395.43   25.18
  -1   6  -5  379.06   25.18
   1   6   5  389.58   24.84
  -2  -6  -5  137.87   10.49
  -2  -6  -5  147.10    9.69
   2  -6   5  148.38   10.85
  -2   6  -5  124.44   10.99
   2   6   5  130.66   10.18
   2   6   5  133.37   10.08
   3  -6   5   94.80    9.43
  -3  -6  -5  107.60    7.89
  -3  -6  -5   94.82    9.44
   3   6   5  110.40    9.46
  -3   6  -5   96.65    8.85
   3   6   5  100.01    8.05
  -4  -6  -5  124.26    9.09
   4  -6   5  113.97   11.00
  -4  -6  -5  113.45   11.96
   4   6   5  120.54    9.89
  -4   6  -5  126.85   11.87
  -5  -6  -5   13.86    7.19
   5  -6   5   19.62    6.23
  -5  -6  -5   22.48    3.99
   5   6   5   31.85    6.10
  -5   6  -5   34.78    5.98
   6  -6   5  133.83   12.43
  -6  -6  -5  124.34    9.43
  -6  -6  -5  115.19   12.26
   6   6   5  108.03   10.68
  -6   6  -5   90.29   11.67
  -7  -6  -5    7.86    3.95
  -7  -6  -5   -5.16    8.23
   7   6   5    2.80    6.67
  -7   6  -5    8.31    8.02
  -8  -6  -5    7.51    9.40
   8   6   5   28.22    8.50
  -8   6  -5   35.19    9.66
  -9  -6  -5   25.97   10.90
  -9   6  -5   43.21   11.16
   9   6   5   57.52    9.39
 -11   7   5   35.18    8.37
 -10   7   5   86.62   10.16
 -10   7   5  106.78   10.09
  -9   7   5   13.41    4.15
  -9   7   5    5.49    5.97
  -8   7   5  271.83   20.57
  -8   7   5  281.65   18.46
   7   7  -5   62.19    4.54
  -7   7   5   86.24    6.64
  -7   7   5   71.50    7.74
   6   7  -5   54.11    3.73
  -6   7   5   58.71    6.82
  -5   7   5   85.21    9.01
   5   7  -5   91.73    5.99
  -4   7   5  267.61   18.50
   3  -7  -5    7.52    3.21
  -3   7   5    8.03    2.36
   3   7  -5    8.11    1.80
  -3   7   5    7.17    3.70
   2  -7  -5    7.25    2.44
  -2   7   5    7.66    2.57
   2   7  -5    2.36    2.12
  -2   7   5    6.38    2.46
   1  -7  -5  248.83   16.52
  -1   7   5  233.72   16.38
   1   7  -5  259.52   16.70
  -1   7   5  252.75   16.64
   0  -7  -5  448.85   28.56
   0  -7  -5  435.26   28.84
   0   7  -5  450.91   28.69
   0   7   5  457.97   28.76
   0   7   5  448.64   28.66
  -1  -7  -5  645.28   40.22
   1  -7   5  657.67   40.50
  -1  -7  -5  646.14   40.68
  -1   7  -5  628.32   40.55
   1   7   5  626.37   40.27
   1   7   5  625.31   40.50
  -2  -7  -5  716.77   45.55
  -2  -7  -5  741.05   44.85
   2  -7   5  729.95   45.18
  -2   7  -5  676.88   45.42
   2   7   5  704.27   44.98
   2   7   5  709.83   45.16
   3  -7   5  375.97   25.36
  -3  -7  -5  350.46   25.71
  -3  -7  -5  386.77   24.54
   3   7   5  394.82   24.66
   3   7   5  381.90   25.01
  -3   7  -5  387.65   25.77
   4  -7   5  144.99   11.58
  -4  -7  -5  151.61   13.46
  -4  -7  -5  152.32   10.85
   4   7   5  151.28   12.46
  -4   7  -5  134.58   13.05
  -5  -7  -5   72.96    7.19
  -5  -7  -5   62.60    9.40
   5  -7   5   82.36    8.56
  -5   7  -5   80.84    9.49
   5   7   5   77.61    8.36
  -6  -7  -5   77.33   10.34
  -6  -7  -5   84.03    7.77
   6   7   5   80.67    9.22
  -7  -7  -5   89.24   12.20
  -7  -7  -5  106.35    9.72
  -7   7  -5  114.61   12.60
   7   7   5  144.28   12.61
  -8  -7  -5   -1.66    9.08
   8   7   5   11.84    7.55
  -8   7  -5   12.85    8.72
  -9  -7  -5  102.60   14.42
  -9   7  -5  115.10   14.92
   9   7   5  140.34   13.33
 -11   8   5  138.43   14.03
 -10   8   5   46.46    8.49
 -10   8   5   46.46    7.05
  -9   8   5   20.70    6.69
  -9   8   5   23.96    4.67
   8   8  -5   44.50    3.91
  -8   8   5   52.50    7.39
  -8   8   5   58.44    5.53
  -7   8   5   19.56    3.87
   7   8  -5   15.34    1.89
  -7   8   5    8.01    5.39
  -6   8   5   80.30    8.05
   6   8  -5   71.48    5.12
  -5   8   5  385.40   26.45
   5   8  -5  403.07   24.77
  -4   8   5   43.06    5.20
   3  -8  -5   93.58    7.96
  -3   8   5   86.05    7.59
   2  -8  -5   63.72    6.04
  -2   8   5   70.42    6.08
   2   8  -5   79.54    5.67
  -2   8   5   71.38    7.23
   1  -8  -5  638.99   41.28
   1   8  -5  659.45   41.11
  -1   8   5  654.99   41.42
  -1   8   5  663.08   41.24
   0  -8  -5  499.77   33.73
   0  -8  -5  516.28   33.53
   0   8   5  535.75   33.68
   0   8  -5  556.25   33.71
   0   8   5  534.83   33.71
  -1  -8  -5   76.51    6.36
   1  -8   5   73.52    5.21
  -1  -8  -5   77.83    7.52
  -1   8  -5   58.09    6.61
   1   8   5   69.78    7.18
   1   8   5   66.30    6.66
  -2  -8  -5  228.93   16.39
  -2  -8  -5  259.82   17.15
   2  -8   5  244.46   15.47
  -2   8  -5  245.34   17.02
   2   8   5  261.50   17.26
   2   8   5  253.68   16.71
  -3  -8  -5   30.49    6.25
  -3  -8  -5   35.44    4.43
  -3   8  -5   39.97    5.43
   3   8   5   30.44    4.57
   3   8   5   40.47    5.78
  -4  -8  -5 1952.98  125.91
  -4  -8  -5 1974.15  124.89
   4   8   5 2096.62  125.56
  -4   8  -5 2035.77  125.94
  -5  -8  -5   91.06    8.20
  -5  -8  -5   77.65    9.88
   5   8   5   91.95    9.25
  -5   8  -5   95.14   10.39
  -6  -8  -5  122.95   12.78
  -6  -8  -5  131.85   10.33
   6   8   5  116.54   12.16
  -6   8  -5  102.31   13.83
  -7  -8  -5  166.38   16.35
  -7  -8  -5  168.16   13.63
  -7   8  -5  186.03   17.54
   7   8   5  215.27   15.93
  -8  -8  -5  207.60   19.72
   8   8   5  223.29   18.01
  -8   8  -5  205.32   19.67
  -9  -8  -5   12.32   10.54
   9   8   5   38.09    8.69
  -9   8  -5   15.99   10.09
 -11   9   5  282.82   22.49
 -10   9   5   13.04    6.90
 -10   9   5    3.74    5.78
  -9   9   5   34.94    7.46
  -9   9   5   40.29    5.47
   8   9  -5   13.40    2.18
  -8   9   5   10.69    6.19
  -8   9   5   11.82    4.23
  -7   9   5  498.33   32.69
   7   9  -5  463.52   30.60
  -7   9   5  521.37   31.49
  -6   9   5  108.38   10.78
   6   9  -5  118.97    7.95
  -5   9   5   40.95    6.30
   5   9  -5   49.95    4.20
   4  -9  -5   89.81    7.80
  -4   9   5   62.53    7.54
   3  -9  -5  225.87   15.15
  -3   9   5  204.76   15.42
   2  -9  -5  365.31   24.69
   2   9  -5  394.76   24.25
  -2   9   5  388.02   24.77
  -2   9   5  371.23   24.36
   1  -9  -5 1752.83  107.98
  -1   9   5 1751.18  107.91
  -1   9   5 1739.62  108.10
   1   9  -5 1710.53  107.80
   0  -9  -5 1331.01   81.93
   0  -9  -5 1306.80   81.71
   0   9   5 1301.57   81.82
   0   9  -5 1339.42   81.83
   0   9   5 1283.29   81.83
  -1  -9  -5  126.03   10.65
   1  -9   5  117.65    8.79
  -1  -9  -5  123.82    9.74
   1   9   5  141.49   10.17
  -1   9  -5  141.08   10.02
   1   9   5  148.03    9.87
  -2  -9  -5  293.79   19.19
   2  -9   5  308.53   18.28
  -2  -9  -5  275.04   20.18
   2   9   5  295.41   19.46
   2   9   5  268.53   19.73
  -2   9  -5  285.81   20.15
  -3  -9  -5  299.41   21.87
  -3  -9  -5  309.71   20.45
  -3   9  -5  313.76   21.91
   3   9   5  318.50   20.68
   3   9   5  312.94   20.88
  -4  -9  -5  280.62   19.14
  -4  -9  -5  277.39   20.94
  -4   9  -5  294.42   20.99
   4   9   5  288.20   20.07
  -5  -9  -5  449.16   28.51
  -5  -9  -5  433.01   30.41
   5   9   5  437.30   29.53
  -5   9  -5  434.70   30.40
  -6  -9  -5   88.86   11.95
  -6  -9  -5   74.39    7.23
  -6   9  -5   66.56   10.21
  -7  -9  -5  249.29   17.36
  -7  -9  -5  247.95   20.74
   7   9   5  246.30   18.92
  -7   9  -5  219.81   20.47
  -8  -9  -5   83.37   13.31
  -8   9  -5  109.34   13.08
   8   9   5  101.58   11.04
  -9  -9  -5   35.09   11.72
  -9   9  -5   78.06   12.44
   9   9   5   81.93   10.25
 -11  10   5   40.46    8.57
 -10  10   5   37.41    8.58
   9  10  -5  268.62   18.36
  -9  10   5  311.81   19.73
  -9  10   5  308.56   22.17
  -8  10   5  159.80   13.85
   8  10  -5  141.96    9.99
  -8  10   5  162.28   11.88
   7  10  -5  529.70   34.34
  -7  10   5  527.13   36.31
  -7  10   5  594.61   35.22
  -6  10   5   39.50    6.28
   6  10  -5   31.32    3.30
  -5  10   5  131.53   12.46
   5  10  -5  152.24    9.87
   4 -10  -5   79.87    8.07
  -4  10   5   85.09    8.07
   3 -10  -5 1997.78  125.56
  -3  10   5 2044.84  125.83
   2 -10  -5  543.04   33.50
  -2  10   5  504.55   33.11
  -2  10   5  521.62   33.51
   1 -10  -5  316.07   20.35
  -1  10   5  291.74   20.22
  -1  10   5  303.20   20.21
   1  10  -5  316.92   20.07
   0 -10  -5  207.37   14.61
   0  10   5  209.27   14.91
   0  10   5  218.74   14.83
   0  10  -5  216.74   14.84
  -1 -10  -5  131.47    9.61
   1 -10   5  122.81    8.56
  -1 -10  -5  127.27    9.71
   1  10   5  119.26    9.88
  -1  10  -5  125.97   10.41
   1  10   5  115.52   10.07
  -2 -10  -5  593.20   38.09
  -2 -10  -5  584.51   38.86
   2 -10   5  612.72   37.37
   2  10   5  632.74   38.52
  -2  10  -5  611.34   38.59
   2  10   5  564.14   38.48
  -3 -10  -5  139.66   10.77
  -3 -10  -5  125.06   12.36
  -3  10  -5  115.85   12.36
   3  10   5  153.68   11.32
   3  10   5  147.13   11.69
  -4 -10  -5   54.03    8.50
  -4 -10  -5   68.84    6.64
  -4  10  -5   66.48    9.11
   4  10   5   83.13    8.18
  -5 -10  -5   20.79    7.71
  -5 -10  -5   23.11    4.44
  -5  10  -5   31.41    7.69
   5  10   5   23.40    6.41
  -6 -10  -5   94.25   13.63
  -6 -10  -5  109.18    9.99
   6  10   5   98.95   10.34
  -6  10  -5  103.73   10.81
  -7 -10  -5   19.64    9.69
  -7 -10  -5   23.57    5.55
   7  10   5   25.22    7.36
  -7  10  -5   24.73    8.62
  -8 -10  -5   25.45   10.32
  -8  10  -5   49.67   10.65
   8  10   5   51.65    8.59
  -9 -10  -5   43.14   11.76
   9  10   5   61.57    9.75
  -9  10  -5   47.22   11.61
 -11  11   5   78.73   11.10
 -10  11   5   37.55    8.23
   9  11  -5   12.97    2.77
  -9  11   5   10.09    4.94
  -9  11   5   12.23    8.03
  -8  11   5   76.20    9.13
  -8  11   5   90.45    8.40
   8  11  -5   69.99    6.01
  -7  11   5  336.17   23.44
   7  11  -5  318.31   20.92
  -7  11   5  337.49   21.88
  -6  11   5 1066.12   70.19
   6  11  -5 1142.62   68.73
   5  11  -5   45.76    4.41
  -5  11   5   36.82    6.69
   4 -11  -5  431.88   26.34
  -4  11   5  371.90   26.54
   3 -11  -5  219.83   14.28
  -3  11   5  172.89   14.56
   2 -11  -5  112.35    9.63
  -2  11   5  126.68    9.44
  -2  11   5  116.71    9.02
   1 -11  -5  261.98   15.68
  -1  11   5  212.36   15.71
  -1  11   5  215.93   16.12
   1  11  -5  230.61   15.58
   0 -11   5  132.77    9.71
   0 -11  -5  140.63   10.55
   0  11   5  137.20   10.89
   0  11  -5  145.65   10.71
   0  11   5  142.84   10.71
  -1 -11  -5   49.34    5.43
  -1 -11  -5   58.89    5.86
   1 -11   5   44.82    4.73
  -1  11  -5   51.85    6.35
   1  11   5   50.28    5.77
   1  11   5   51.12    5.85
  -2 -11  -5  463.08   30.51
   2 -11   5  465.26   29.63
  -2 -11  -5  466.89   31.24
   2  11   5  497.07   30.91
   2  11   5  474.53   30.74
  -2  11  -5  474.30   30.90
  -3 -11  -5  111.62    8.87
  -3 -11  -5  104.34   10.27
   3  11   5  100.52   10.12
   3  11   5  104.88    9.93
  -3  11  -5  100.21   10.06
  -4 -11  -5   33.24    5.06
  -4 -11  -5   49.64    7.85
  -4  11  -5   47.20    8.01
   4  11   5   34.74    6.43
  -5 -11  -5  109.91   11.40
  -5 -11  -5  102.87    9.35
   5  11   5  114.05   11.40
  -5  11  -5  113.52   11.57
  -6 -11  -5  182.69   14.76
  -6 -11  -5  182.78   17.78
   6  11   5  218.19   16.16
  -6  11  -5  223.89   18.15
  -7 -11  -5    6.77    5.33
  -7 -11  -5    9.43    8.92
   7  11   5    8.32    7.12
  -7  11  -5   10.07    9.18
  -8 -11  -5   28.43   10.35
  -8  11  -5   18.37   10.18
   8  11   5   30.55    8.27
  -9 -11  -5  -14.10   10.73
  -9  11  -5   16.83   12.04
   9  11   5   -6.53    7.81
 -11  12   5    9.43    7.62
 -10  12   5  134.84   13.63
  -9  12   5  103.75   10.13
   9  12  -5   94.00    8.44
   8  12  -5    4.68    2.78
  -8  12   5    2.28    4.85
  -8  12   5   -5.16    7.04
  -7  12   5   37.59    7.22
   7  12  -5   30.64    3.76
  -6  12   5  498.40   34.83
   6  12  -5  544.02   33.09
  -5  12   5   34.49    6.74
   5  12  -5   45.06    4.15
   4 -12  -5  146.24   11.17
  -4  12   5  153.46   11.82
   3 -12  -5    0.16    4.00
  -3  12   5   -0.74    4.58
   2 -12  -5 1928.45  115.17
  -2  12   5 1865.85  115.36
  -2  12   5 1761.52  114.84
   1 -12  -5 1309.95   84.45
  -1  12   5 1385.15   84.61
  -1  12   5 1365.59   84.32
   0 -12  -5  378.80   24.22
   0 -12   5  339.60   23.45
   0  12   5  367.34   24.24
   0  12   5  376.92   24.48
   0  12  -5  386.81   24.03
  -1 -12  -5  231.47   16.20
   1 -12   5  229.19   15.32
   1  12   5  235.56   16.61
   1  12   5  236.94   16.57
  -1  12  -5  246.19   16.77
   2 -12   5  103.23    7.44
  -2 -12  -5  110.05   10.40
  -2 -12  -5   97.61    8.79
   2  12   5  105.16    9.39
   2  12   5   93.30    9.50
  -2  12  -5   94.45    9.05
  -3 -12  -5  152.77   14.05
   3 -12   5  159.21   10.52
  -3 -12  -5  175.90   12.29
  -3  12  -5  176.80   14.21
   3  12   5  165.40   13.15
   3  12   5  158.65   13.11
  -4 -12  -5   89.81   10.45
  -4 -12  -5   99.22    8.98
   4  12   5  104.27    9.48
  -4  12  -5  100.57    9.88
  -5 -12  -5   16.13    4.63
  -5 -12  -5   25.65    8.12
  -5  12  -5   10.75    7.88
   5  12   5   14.07    6.21
  -6 -12  -5   94.17    9.30
  -6 -12  -5  107.83   12.42
  -6  12  -5  110.55   12.52
   6  12   5  123.30   11.99
  -7 -12  -5   37.99    6.59
  -7 -12  -5   46.77   10.47
   7  12   5   48.42    8.19
  -7  12  -5   47.98   10.04
  -8 -12  -5   39.20   10.73
  -8  12  -5   12.14   10.01
   8  12   5   29.81    8.17
 -10  13   5   37.05    8.52
  -9  13   5  171.05   14.25
  -9  13   5  195.90   16.19
   8  13  -5  252.34   19.24
  -8  13   5  285.07   19.22
  -8  13   5  285.47   20.88
  -7  13   5   73.60    9.27
  -6  13   5    5.52    5.95
   6  13  -5    4.79    4.88
   5 -13  -5  268.34   17.93
  -5  13   5  237.87   18.70
   5  13  -5  246.73   16.43
   4 -13  -5 1297.02   83.47
  -4  13   5 1370.23   83.94
   3 -13  -5   19.54    4.55
  -3  13   5   19.26    5.24
   2 -13  -5  108.06    9.70
  -2  13   5  120.37   10.33
   1 -13  -5  217.90   14.14
  -1  13   5  183.49   14.32
  -1  13   5  180.14   13.77
   0 -13  -5   43.38    5.06
   0 -13   5   34.12    3.81
   0  13   5   27.31    5.19
   0  13   5   34.43    4.96
   0  13  -5   35.10    5.17
  -1 -13  -5   50.53    5.90
  -1  13  -5   63.60    6.77
   1  13   5   56.17    6.50
   1  13   5   58.37    6.38
   2 -13   5    9.41    2.81
  -2 -13  -5    9.32    4.18
   2  13   5   16.89    4.79
  -2  13  -5   15.92    5.59
   2  13   5    8.79    4.90
   3 -13   5  532.29   32.00
  -3 -13  -5  495.65   33.03
  -3 -13  -5  517.42   34.20
   3  13   5  488.07   33.19
   3  13   5  522.83   33.46
  -3  13  -5  513.11   34.15
  -4 -13  -5  191.56   16.18
  -4 -13  -5  179.99   14.01
  -4  13  -5  186.48   16.41
   4  13   5  206.46   15.14
  -5 -13  -5  204.72   14.37
  -5 -13  -5  180.52   16.37
  -5  13  -5  157.08   17.10
   5  13   5  170.79   14.82
  -6 -13  -5   14.88    5.85
  -6 -13  -5   14.87    8.81
   6  13   5   13.39    6.72
  -6  13  -5   10.18    8.57
  -7 -13  -5    2.97    9.09
  -7 -13  -5    5.76    5.88
  -7  13  -5    4.49    9.37
   7  13   5   -0.53    6.90
  -8 -13  -5   15.49   10.32
  -8  13  -5   20.74   10.41
 -10  14   5  127.59   13.60
  -9  14   5  212.47   17.03
   9  14  -5  167.06   14.52
  -9  14   5  202.87   15.11
  -8  14   5   72.84    7.43
   8  14  -5   64.39    6.42
  -8  14   5   41.84    8.94
   7  14  -5  294.49   19.11
  -7  14   5  282.60   21.63
   6  14  -5   14.38    3.47
  -6  14   5    6.12    6.47
   5 -14  -5  561.17   34.61
   5  14  -5  528.18   33.72
  -5  14   5  509.88   35.45
   4 -14  -5  407.62   29.23
  -4  14   5  487.48   30.07
   3 -14  -5  486.78   31.76
  -3  14   5  488.27   32.25
   2 -14  -5  281.55   19.64
  -2  14   5  294.70   20.09
  -1 -14   5  566.72   34.67
   1 -14  -5  561.88   35.19
  -1  14   5  515.84   35.40
  -1  14   5  534.47   34.97
   0 -14  -5  135.54   10.54
   0 -14   5  144.86    9.42
   0  14  -5  112.21   10.41
   0  14   5  112.19   10.84
   0  14   5  120.97   10.53
   1 -14   5   99.25    8.43
  -1 -14  -5  106.16    9.58
  -1  14  -5  117.14   10.26
   1  14   5  109.82    9.18
   1  14   5  120.71    9.92
   2 -14   5  116.50    8.71
  -2 -14  -5  112.26    9.94
  -2  14  -5  118.57   11.46
   2  14   5  113.73    9.62
   2  14   5  123.72   10.87
   3 -14   5    4.42    2.33
  -3 -14  -5    8.65    4.40
  -3  14  -5   16.55    6.68
   3  14   5    9.25    5.10
   3  14   5    4.25    5.32
  -4 -14  -5   67.17    9.38
  -4 -14  -5   57.36    6.78
   4  14   5   62.81    7.88
  -4  14  -5   67.76    8.17
  -5 -14  -5   20.96    9.43
  -5 -14  -5   27.31    5.94
  -5  14  -5   21.53    8.48
  -6 -14  -5    0.20    8.41
  -6 -14  -5    8.84    5.68
   6  14   5    8.03    6.66
  -6  14  -5    3.46    8.63
  -7 -14  -5   11.21    6.10
  -7 -14  -5    8.97   10.09
   7  14   5   23.02    7.47
  -7  14  -5   12.76    9.47
  -8 -14  -5    0.90   10.04
  -8  14  -5    6.80   10.20
   8  14   5   19.37    8.22
 -10  15   5   70.67   10.46
  -9  15   5  103.28   12.18
  -9  15   5   96.23    9.65
  -8  15   5  313.07   20.63
   8  15  -5  275.74   19.18
  -8  15   5  287.66   22.85
  -7  15   5  489.89   33.95
   7  15  -5  501.96   31.71
   6  15  -5  370.12   22.52
  -6  15   5  305.28   24.66
   5 -15  -5   33.34    6.09
  -5  15   5   22.26    6.84
   4 -15  -5  464.84   30.70
  -4  15   5  466.50   31.34
   3 -15  -5   76.78    7.45
  -3  15   5   76.18    8.45
   2 -15  -5   36.42    5.09
  -2  15   5   43.71    5.64
  -1 -15   5  199.88   13.95
   1 -15  -5  195.70   14.76
  -1  15   5  204.78   14.54
  -1  15   5  204.47   15.21
   0 -15   5  510.12   32.55
   0 -15  -5  492.28   33.09
   0  15   5  507.15   33.45
   0  15   5  533.34   33.13
  -1 -15  -5   15.10    4.66
   1 -15   5   15.85    3.43
  -1  15  -5    8.04    5.05
   1  15   5    8.54    3.75
   1  15   5   15.29    5.19
  -2 -15  -5 1177.98   75.11
   2  15   5 1186.03   75.48
   2  15   5 1221.90   75.37
  -2  15  -5 1206.20   75.65
  -3 -15  -5   65.64    7.18
   3 -15   5   72.14    6.06
   3  15   5   64.41    7.60
  -3  15  -5   70.88    8.02
   3  15   5   60.90    7.71
  -4 -15  -5   64.68    7.34
   4  15   5   52.19    7.49
  -4  15  -5   50.86    8.99
  -5 -15  -5   38.16    6.28
  -5 -15  -5   41.26    9.24
   5  15   5   31.97    6.90
  -5  15  -5   32.15    7.32
  -6 -15  -5  162.63   16.49
  -6 -15  -5  161.46   13.10
   6  15   5  143.23   14.23
  -6  15  -5  154.87   15.48
  -7 -15  -5    9.39    9.44
  -7 -15  -5   11.14    6.93
   7  15   5    6.70    7.22
  -7  15  -5    5.71    9.40
  -8 -15  -5  -10.02    9.92
  -8  15  -5   -9.05    9.84
   8  15   5    1.52    8.35
 -10  16   5    3.46    8.92
  -9  16   5  198.83   16.38
  -9  16   5  220.85   18.29
   8  16  -5   76.10    7.62
  -8  16   5   68.77    8.11
  -7  16   5   81.54   10.70
   7  16  -5   99.90    8.55
   6  16  -5   26.70    4.32
  -6  16   5   23.00    7.09
   5 -16  -5  172.71   13.75
  -5  16   5  168.11   15.07
   4 -16  -5   68.44    7.34
  -4  16   5   55.94    8.18
   3 -16  -5  846.81   52.29
  -3  16   5  795.30   52.42
   2 -16  -5   68.80    7.28
  -2 -16   5   72.80    6.63
  -2  16   5   72.82    7.93
   1 -16  -5  476.16   30.52
  -1 -16   5  479.57   29.98
  -1  16   5  461.44   30.25
  -1  16   5  440.29   30.78
   0 -16  -5  565.85   36.30
   0 -16   5  549.03   35.73
   0  16   5  560.37   36.37
   0  16   5  572.56   36.28
   1 -16   5  185.46   12.23
  -1 -16  -5  162.07   13.19
   1  16   5  158.43   13.75
   1  16   5  166.03   13.34
  -1  16  -5  172.67   12.84
   2 -16   5 1048.21   65.16
  -2 -16  -5 1022.01   65.77
   2  16   5 1032.61   66.18
   2  16   5 1037.64   65.99
  -2  16  -5 1083.28   66.36
  -3 -16  -5  110.97   11.04
   3 -16   5  129.91    9.47
   3  16   5  133.51   11.98
   3  16   5  142.45   12.17
  -3  16  -5  133.11   13.23
   4 -16   5  231.14   14.66
  -4 -16  -5  230.30   16.79
   4  16   5  214.94   17.30
  -5 -16  -5   69.76    7.84
   5  16   5   67.48    8.62
  -5  16  -5   57.90   10.20
  -6 -16  -5  241.97   17.89
  -6  16  -5  206.83   20.16
   6  16   5  229.89   18.27
  -7 -16  -5  111.09   10.52
   7  16   5   93.64   10.87
  -7  16  -5   88.64   13.16
  -8  16  -5   72.95   12.84
   8  16   5   73.06   10.17
 -10  17   5  123.64   13.85
  -9  17   5   14.84    8.32
  -9  17   5   26.96    6.89
  -8  17   5   27.80    9.59
  -8  17   5   49.06    6.75
   8  17  -5   45.08    5.59
   7  17  -5  165.43   12.00
  -7  17   5  143.11   14.29
   6 -17  -5  520.17   36.61
   6  17  -5  592.58   35.57
  -6  17   5  553.59   37.68
   5 -17  -5  214.34   16.40
  -5  17   5  213.16   17.41
   4 -17  -5   19.53    5.55
  -4  17   5   12.61    6.42
   3 -17  -5   34.75    5.96
  -3 -17   5   37.52    5.85
  -3  17   5   32.99    6.74
  -2 -17   5   28.87    5.14
   2 -17  -5   37.71    5.79
  -2  17   5   30.90    6.46
   1 -17  -5  596.53   38.67
  -1 -17   5  598.90   38.14
  -1  17   5  584.63   38.70
  -1  17   5  612.12   38.45
   0 -17  -5  168.77   13.05
   0 -17   5  167.75   11.94
   0  17   5  154.94   12.99
   0  17   5  163.38   13.69
   1 -17   5   38.59    5.11
  -1 -17  -5   41.84    6.22
  -1  17  -5   63.25    6.43
   1  17   5   55.16    6.79
   1  17   5   37.51    6.83
  -2 -17  -5  113.00   10.27
   2 -17   5  115.03    9.02
  -2  17  -5   93.61   10.21
   2  17   5  112.58   10.53
   2  17   5   99.71   10.13
   3 -17   5  277.08   18.45
  -3 -17  -5  266.03   19.14
   3  17   5  284.58   19.70
   3  17   5  277.50   19.99
  -3  17  -5  246.43   20.46
   4 -17   5  121.03    8.80
  -4 -17  -5  130.94   11.53
  -4  17  -5  127.55   12.15
  -5 -17  -5  441.45   27.93
   5  17   5  374.94   27.86
  -5  17  -5  398.02   29.31
  -6 -17  -5   -0.25    6.49
   6  17   5    5.13    6.89
  -6  17  -5    3.65    8.83
  -7 -17  -5  257.15   18.96
   7  17   5  218.76   19.01
  -7  17  -5  247.13   22.05
   8  17   5   12.74    8.06
 -10  18   5   12.89    8.87
  -9  18   5   13.33    9.46
   8  18  -5  252.61   16.63
  -8  18   5  212.77   19.62
  -8  18   5  220.58   17.15
  -7  18   5  101.70   12.58
   7  18  -5  140.86   10.69
   6 -18  -5   53.40    7.59
   6  18  -5   48.23    5.78
  -6  18   5   43.94    8.69
   5 -18  -5   63.87    8.24
  -5  18   5   76.92    9.52
  -4 -18   5   34.95    6.39
   4 -18  -5   30.80    6.25
  -4  18   5   33.33    7.35
  -3 -18   5   23.85    4.63
   3 -18  -5   26.43    4.94
  -3  18   5   22.03    6.92
   2 -18  -5  796.05   51.20
  -2 -18   5  824.26   50.90
  -2  18   5  783.70   51.60
   1 -18  -5  242.49   17.38
  -1 -18   5  226.10   16.86
  -1  18   5  242.47   17.94
  -1  18   5  246.73   17.11
   0 -18   5  231.60   15.44
   0 -18  -5  221.39   16.45
   0  18   5  217.65   16.30
   0  18   5  211.70   16.88
  -1 -18  -5  316.54   21.60
   1 -18   5  314.31   21.24
   1  18   5  316.44   22.68
   1  18   5  323.45   22.08
  -1  18  -5  329.94   21.81
  -2 -18  -5  328.11   21.95
   2 -18   5  327.21   21.03
  -2  18  -5  301.79   22.54
   2  18   5  306.60   21.47
   2  18   5  308.98   22.63
   3 -18   5   36.21    4.43
  -3 -18  -5   40.14    6.26
   3  18   5   23.52    6.91
  -3  18  -5   19.57    7.43
   3  18   5   25.85    6.46
  -4 -18  -5  232.19   17.81
   4 -18   5  222.02   15.22
   4  18   5  238.73   17.80
  -4  18  -5  239.94   17.93
  -5 -18  -5  105.06   11.27
   5  18   5   98.23   10.36
  -5  18  -5   85.24   11.86
  -6 -18  -5   35.79    7.20
   6  18   5   36.77    7.77
  -6  18  -5   39.84    9.76
  -7 -18  -5   78.29    9.64
  -7  18  -5   70.56   12.56
  -8  18  -5   33.19   12.43
   8  18   5   44.07    9.06
 -10 -19   5   -4.44   11.04
 -10  19   5    1.11    9.86
  -9 -19   5  171.25   17.10
  -9  19   5  151.09   15.65
  -9  19   5  180.15   15.32
  -8 -19   5  259.15   22.11
   8  19  -5  261.71   18.17
  -8  19   5  257.20   21.43
  -8  19   5  257.36   18.84
  -7 -19   5   17.51    8.01
   7  19  -5   31.17    5.38
  -7  19   5   15.53    8.61
  -6 -19   5  144.56   14.10
   6 -19  -5  146.68   13.23
  -6  19   5  131.92   13.39
   6  19  -5  135.74   11.43
   5 -19  -5  113.19   10.79
  -5 -19   5  116.62   11.66
  -5  19   5  110.02   11.86
   4 -19  -5  274.12   21.30
  -4 -19   5  329.92   21.58
  -4  19   5  301.98   22.37
  -3 -19   5  206.22   15.30
   3 -19  -5  189.51   15.63
  -3  19   5  204.89   16.59
   2 -19  -5  130.70   11.50
  -2 -19   5  111.86   10.62
  -2  19   5  126.34   12.18
   1 -19  -5  164.16   13.31
  -1 -19   5  163.08   12.25
  -1  19   5  139.83   13.74
  -1  19   5  163.66   12.82
   0 -19  -5   17.48    5.72
   0 -19   5   22.37    4.40
   0  19   5   21.63    5.59
   0  19   5   15.06    6.38
  -1 -19  -5   85.30    8.43
   1 -19   5   89.38    8.38
   1  19   5   87.31    8.54
  -1  19  -5   76.69    8.70
   1  19   5   72.31    9.14
   2 -19   5  115.37    9.81
  -2 -19  -5  103.66   11.23
  -2  19  -5  124.36   12.05
   2  19   5  127.29   11.51
   2  19   5  120.03   12.21
   3 -19   5   27.68    4.39
  -3 -19  -5   15.14    5.92
   3  19   5   15.70    6.64
  -4 -19  -5   52.37    7.52
   4 -19   5   55.84    6.72
   4  19   5   53.32    7.99
  -4  19  -5   47.87    7.86
  -5 -19  -5   91.62   10.13
   5  19   5   98.18   10.30
  -5  19  -5   89.04   11.86
  -6 -19  -5   75.20    9.05
  -6  19  -5   57.23   11.09
   6  19   5   82.53    9.59
  -7 -19  -5   86.67   10.99
  -7  19  -5  111.94   14.24
   7  19   5  113.08   11.52
  -9 -20   5   44.66   11.02
  -9  20   5   31.77    9.60
  -9  20   5   37.33    8.24
  -8 -20   5  122.00   21.61
   8  20  -5  125.70   10.62
  -8  20   5   85.58   13.07
  -7 -20   5   11.52    8.17
   7  20  -5   24.22    5.21
  -7  20   5    1.38    8.99
   6 -20  -5  197.50   22.64
  -6 -20   5  230.20   18.62
   6  20  -5  241.77   16.25
  -6  20   5  208.79   20.50
   5 -20  -5  123.70   12.87
  -5 -20   5  148.58   11.85
  -5  20   5  115.38   12.62
   4 -20  -5   67.75    8.15
  -4 -20   5   77.69    8.42
  -4  20   5   52.83    9.20
   3 -20  -5   -1.18    5.48
  -3 -20   5   -5.57    5.17
  -3  20   5    1.50    6.52
   2 -20  -5   48.53    7.16
  -2 -20   5   50.95    6.29
  -2  20   5   33.68    6.49
  -1 -20   5  336.29   21.41
   1 -20  -5  310.72   22.08
  -1  20   5  307.09   21.91
  -1  20   5  302.56   21.25
   0 -20  -5   28.72    6.51
   0 -20   5   41.07    5.77
   0  20   5   42.95    7.77
   0  20   5   35.55    6.50
  -1 -20  -5  268.00   19.79
   1 -20   5  290.45   19.04
   1  20   5  265.98   19.78
   1  20   5  272.21   20.56
  -2 -20  -5   -0.37    5.56
   2 -20   5    4.21    4.23
   2  20   5   13.67    6.07
   2  20   5    8.60    6.59
  -2  20  -5    9.76    5.17
  -3 -20  -5   98.50    9.20
   3 -20   5   91.57    8.37
   3  20   5   80.20    9.19
  -3  20  -5   66.62    9.92
   3  20   5   67.52    9.58
  -4 -20  -5  269.97   20.11
   4 -20   5  277.83   18.26
  -4  20  -5  252.60   21.62
   4  20   5  292.30   20.51
  -5 -20  -5   13.87    6.65
   5  20   5    5.18    6.66
  -5  20  -5    2.28    8.77
  -6 -20  -5   23.62    7.29
  -6  20  -5   10.63    9.51
   6  20   5   20.84    7.38
  -7 -20  -5   19.99    7.63
  -7  20  -5   15.64   10.60
   7  20   5   25.38    8.10
  -9 -21   5  191.62   18.54
  -9  21   5  183.46   15.97
  -9  21   5  160.89   17.22
  -8 -21   5   80.61   12.07
  -8  21   5   54.88   10.74
   8  21  -5   83.90   10.62
  -7 -21   5   -0.60    8.42
   7  21  -5    4.29    5.12
  -7  21   5    0.34    7.96
  -6 -21   5    1.88    7.19
   6 -21  -5    9.78    6.88
  -6  21   5    5.74    8.10
   6  21  -5   21.96    5.44
   5 -21  -5  330.82   25.28
  -5 -21   5  381.53   25.68
  -5  21   5  365.23   26.27
  -4 -21   5  134.21   12.78
   4 -21  -5  135.60   12.90
  -4  21   5  130.48   12.92
  -3 -21   5   60.96    7.76
   3 -21  -5   61.23    7.98
  -3  21   5   59.63    9.00
  -2 -21   5  175.88   13.99
   2 -21  -5  184.46   14.80
  -2  21   5  171.73   15.57
  -1 -21   5  125.77   10.97
   1 -21  -5  120.90   11.32
  -1  21   5  109.71   10.99
  -1  21   5   90.56   10.75
   0 -21  -5   26.11    6.52
   0 -21   5   26.69    5.21
   0  21   5   37.38    6.56
   0  21   5   32.92    7.49
   1 -21   5  176.41   13.30
  -1 -21  -5  182.92   14.75
   1  21   5  177.34   13.65
   1  21   5  178.53   15.60
  -2 -21  -5   40.78    6.32
   2 -21   5   48.25    6.08
   2  21   5   46.07    8.51
   2  21   5   55.61    8.57
   3 -21   5  140.50   11.43
  -3 -21  -5  143.14   13.05
  -3  21  -5  132.15   13.02
   3  21   5  150.12   13.49
  -4 -21  -5  241.54   18.00
   4 -21   5  229.43   15.79
   4  21   5  215.92   18.11
  -4  21  -5  233.53   19.51
  -5 -21  -5   71.56    9.48
  -5  21  -5   59.43   10.82
   5  21   5   64.34    9.11
  -6 -21  -5  156.40   14.64
  -6  21  -5  151.29   15.88
  -7 -21  -5   30.93    9.05
   7  21   5   27.93    8.44
  -9 -22   5    7.54   10.74
  -9  22   5    0.16    9.93
  -9  22   5   18.17    7.58
  -8 -22   5   84.22   12.36
  -8  22   5   47.24   10.69
  -7 -22   5    3.99    8.69
  -7  22   5   -4.46    8.20
   7  22  -5   -1.93    5.32
   6 -22  -5  216.47   17.94
  -6 -22   5  251.29   19.18
  -6  22   5  179.86   19.04
   6  22  -5  227.85   16.36
  -5 -22   5   51.44    8.70
   5 -22  -5   49.82    8.14
  -5  22   5   42.45    9.13
   4 -22  -5    2.76    7.11
  -4 -22   5   -1.00    6.31
  -4  22   5   -0.62    7.48
   3 -22  -5  370.76   27.08
  -3 -22   5  406.16   26.90
  -3  22   5  403.25   28.10
   2 -22  -5  514.94   33.35
  -2 -22   5  505.02   32.94
  -2  22   5  474.05   33.96
   1 -22  -5   86.01    8.54
  -1 -22   5   78.61    7.76
  -1  22   5   65.14    8.27
  -1  22   5   61.59    8.34
   0 -22  -5  161.79   14.41
   0 -22   5  177.65   13.20
   0  22   5  157.44   13.91
   0  22   5  176.84   13.27
   1 -22   5  223.25   15.25
  -1 -22  -5  204.86   17.99
   1  22   5  187.43   17.26
  -2 -22  -5   26.51    7.07
   2 -22   5   42.32    6.03
  -2  22  -5   41.06    7.95
   2  22   5   45.46    7.35
   2  22   5   38.01    9.57
  -3 -22  -5   67.22    8.46
   3 -22   5   62.65    6.52
   3  22   5   44.55    8.90
  -3  22  -5   55.28    9.12
   3  22   5   58.14    8.40
  -4 -22  -5   49.45    7.97
   4 -22   5   40.84    5.21
   4  22   5   38.07    7.99
  -4  22  -5   41.71    9.36
  -5 -22  -5   25.99    7.72
   5  22   5   40.89    8.09
  -5  22  -5   29.69    9.41
  -6 -22  -5    3.39    7.21
  -6  22  -5    8.11    9.66
   6  22   5   20.57    7.52
  -7 -22  -5    8.23    7.73
  -7  22  -5   19.69   10.01
   7  22   5   23.57    8.23
  -9 -23   5   76.38   13.44
  -9  23   5   59.61    8.90
  -9  23   5   58.64   11.43
  -8 -23   5   97.85   11.44
  -8  23   5   64.90   11.79
  -7 -23   5  137.82   15.40
  -7  23   5  143.54   15.11
   7  23  -5  158.58   13.05
  -6 -23   5  592.52   38.44
   6 -23  -5  541.16   37.96
   6  23  -5  599.84   36.67
  -6  23   5  496.95   38.51
   5 -23  -5  160.06   14.78
  -5 -23   5  156.74   15.29
[truncated: 715,367 more chars]
